# Supplementary material for: 2-(2-Chloro­phen­yl)-2,3-dihydro­quinazolin-4(1H)-one
Source: Acta Crystallogr Sect E Struct Rep Online. 2009 Aug 15;65(Pt 9):o2145. doi: 10.1107/S1600536809031328 (PMC2970036; doi:10.1107/S1600536809031328)
Supplement: Supplementary file 2 [file e-65-o2145-Isup2.hkl]

# 
# h,k,l, Fc-squared, Fo-squared, sigma(Fo-squared) and status flag 
# 
data_I
_shelx_title ' TEST in P-1' 
_shelx_refln_list_code          4 
_shelx_F_calc_maximum       85.73 
_exptl_crystal_F_000       268.00 
_reflns_d_resolution_high  0.8346 
 
loop_ 
 _symmetry_equiv_pos_as_xyz 
 'x, y, z' 
 '-x, -y, -z' 
 
_cell_length_a     6.9900 
_cell_length_b     8.7488 
_cell_length_c    10.4756 
_cell_angle_alpha 100.639 
_cell_angle_beta   92.726 
_cell_angle_gamma 101.786 
 
_shelx_F_squared_multiplier     1.000 
 
loop_ 
 _refln_index_h 
 _refln_index_k 
 _refln_index_l 
 _refln_F_squared_calc 
 _refln_F_squared_meas 
 _refln_F_squared_sigma 
 _refln_observed_status 
   1   0   0      845.57      807.57      7.39 o 
   2   0   0       46.57       48.30      0.56 o 
   3   0   0      773.62      823.00      6.38 o 
   4   0   0      393.00      430.67      5.91 o 
   5   0   0       17.16       16.35      1.07 o 
   6   0   0      122.42      121.48      1.87 o 
   7   0   0        9.78        6.94      0.41 o 
  -8   1   0       21.90       23.92      1.36 o 
  -7   1   0      162.91      155.22      2.84 o 
  -6   1   0      184.34      178.55      2.52 o 
  -5   1   0      399.59      390.03      4.82 o 
  -4   1   0      189.13      192.28      1.44 o 
  -3   1   0      859.32      939.75      6.40 o 
  -2   1   0        8.37        6.73      0.16 o 
  -1   1   0      463.88      436.76      3.92 o 
   0   1   0      836.68      815.70     10.94 o 
   1   1   0     2129.10     2084.33     40.00 o 
   2   1   0     2747.36     2690.02     33.60 o 
   3   1   0      205.21      252.64      2.27 o 
   4   1   0        4.74        4.36      0.21 o 
   5   1   0      372.62      369.45      4.62 o 
   6   1   0       44.98       44.13      0.95 o 
   7   1   0       10.21       10.15      1.25 o 
  -8   2   0       45.19       40.07      1.80 o 
  -7   2   0      128.34      121.29      2.36 o 
  -6   2   0       47.20       44.12      1.23 o 
  -5   2   0      119.44      114.87      1.60 o 
  -4   2   0       57.30       59.55      0.62 o 
  -3   2   0      135.51      135.38      1.18 o 
  -2   2   0      632.55      620.50      4.41 o 
  -1   2   0      231.21      214.90      1.90 o 
   0   2   0        1.02        1.50      0.12 o 
   1   2   0      664.65      644.58      5.02 o 
   2   2   0      233.15      250.71      2.05 o 
   3   2   0      109.03      118.75      1.43 o 
   4   2   0      157.73      148.70      2.03 o 
   5   2   0        1.63        0.58      0.26 o 
   6   2   0      100.95       91.63      1.97 o 
   7   2   0       38.89       43.19      1.85 o 
  -8   3   0       25.01       24.19      1.39 o 
  -7   3   0        8.09        7.45      0.77 o 
  -6   3   0      106.66      108.55      1.59 o 
  -5   3   0       11.18       11.44      0.41 o 
  -4   3   0       36.59       28.95      0.43 o 
  -3   3   0      235.48      235.41      1.67 o 
  -2   3   0       49.31       47.58      0.50 o 
  -1   3   0     1105.02     1048.98      9.66 o 
   0   3   0      366.21      350.46      3.06 o 
   1   3   0      218.58      218.80      2.64 o 
   2   3   0      473.65      479.24      3.83 o 
   3   3   0      433.51      425.47      3.68 o 
   4   3   0        1.45        1.04      0.23 o 
   5   3   0        0.14        0.47      0.56 o 
   6   3   0      109.98      108.64      2.27 o 
   7   3   0        1.10        0.48      0.40 o 
  -8   4   0       16.67       16.86      1.26 o 
  -7   4   0        3.05        3.41      0.33 o 
  -6   4   0       56.37       57.10      0.87 o 
  -5   4   0      128.28      120.21      1.30 o 
  -4   4   0      214.21      226.32      2.02 o 
  -3   4   0      111.15      114.47      1.08 o 
  -2   4   0      157.18      146.47      1.32 o 
  -1   4   0      122.44      123.75      1.22 o 
   0   4   0       44.96       40.49      0.51 o 
   1   4   0      118.22      109.14      1.12 o 
   2   4   0       22.72       22.46      0.54 o 
   3   4   0        0.59        0.92      0.24 o 
   4   4   0       35.09       37.03      1.02 o 
   5   4   0      300.08      295.16      4.93 o 
   6   4   0        8.32        7.17      0.56 o 
  -8   5   0        0.40       -0.24      0.28 o 
  -7   5   0        9.62       10.98      0.44 o 
  -6   5   0       17.26       17.33      0.42 o 
  -5   5   0        3.45        2.99      0.18 o 
  -4   5   0       52.66       48.80      0.77 o 
  -3   5   0       39.22       37.52      0.60 o 
  -2   5   0      171.35      171.95      1.66 o 
  -1   5   0       23.08       16.11      0.31 o 
   0   5   0      848.25      870.33      8.07 o 
   1   5   0      128.28      117.56      1.42 o 
   2   5   0      117.18      118.25      1.32 o 
   3   5   0      119.17      122.64      1.79 o 
   4   5   0      231.18      238.10      4.08 o 
   5   5   0       61.21       59.11      1.51 o 
   6   5   0        9.34       11.68      0.96 o 
  -7   6   0       18.34       19.05      0.46 o 
  -6   6   0       65.14       62.79      0.87 o 
  -5   6   0      189.28      188.61      1.95 o 
  -4   6   0       59.61       54.95      0.83 o 
  -3   6   0      110.78      115.87      1.45 o 
  -2   6   0      267.01      264.78      2.92 o 
  -1   6   0        1.18        2.67      0.19 o 
   0   6   0        0.36        0.46      0.14 o 
   1   6   0       49.46       46.32      0.77 o 
   2   6   0      290.46      293.61      2.92 o 
   3   6   0       83.88       87.17      1.85 o 
   4   6   0      151.73      161.76      3.32 o 
   5   6   0        2.99        3.58      0.45 o 
  -7   7   0       38.22       37.92      0.78 o 
  -6   7   0       96.91      100.63      1.26 o 
  -5   7   0       31.53       33.10      0.56 o 
  -4   7   0      115.04      117.25      1.52 o 
  -3   7   0      820.11      827.82      8.51 o 
  -2   7   0        2.29        2.43      0.28 o 
  -1   7   0        8.34        8.08      0.32 o 
   0   7   0        8.59        7.39      0.31 o 
   1   7   0       43.39       42.39      0.69 o 
   2   7   0      261.04      271.31      3.11 o 
   3   7   0       55.63       57.36      1.45 o 
   4   7   0        0.07        0.00      0.43 o 
  -6   8   0       25.62       26.01      0.68 o 
  -5   8   0        0.03        0.20      0.15 o 
  -4   8   0        3.18        2.91      0.28 o 
  -3   8   0       17.39       19.60      0.51 o 
  -2   8   0        0.12        0.01      0.15 o 
  -1   8   0      194.78      195.46      2.37 o 
   0   8   0        4.27        5.08      0.30 o 
   1   8   0       24.76       25.07      0.93 o 
   2   8   0       41.52       44.16      1.23 o 
   3   8   0       38.27       41.46      1.90 o 
  -5   9   0       28.23       31.20      0.69 o 
  -4   9   0        3.42        3.68      0.32 o 
  -3   9   0        1.59        1.22      0.24 o 
  -2   9   0       18.19       20.58      0.66 o 
  -1   9   0        8.69        8.63      0.46 o 
   0   9   0        1.60        0.79      0.24 o 
   1   9   0       44.43       43.34      0.90 o 
   2   9   0        0.05        0.79      0.64 o 
  -3  10   0        5.25        6.47      0.44 o 
  -2  10   0       10.14       10.53      0.58 o 
  -1  10   0        0.47        0.30      0.35 o 
   0  10   0       21.54       24.80      0.80 o 
   0 -10   1       22.27       23.80      0.78 o 
   1 -10   1       14.99       16.10      0.80 o 
   2 -10   1        4.35        4.27      0.39 o 
   3 -10   1       35.53       37.71      0.96 o 
   4 -10   1        1.94        1.55      0.29 o 
  -2  -9   1        0.52        0.81      0.32 o 
  -1  -9   1       12.71       12.23      1.08 o 
   0  -9   1       25.76       21.93      0.59 o 
   1  -9   1       37.62       34.90      0.76 o 
   2  -9   1       16.84       16.49      0.51 o 
   3  -9   1       49.97       47.28      0.89 o 
   4  -9   1        0.01       -0.16      0.16 o 
   5  -9   1       81.98       85.60      1.31 o 
  -3  -8   1       53.05       61.26      1.93 o 
  -2  -8   1       46.54       45.51      0.99 o 
  -1  -8   1       11.07       10.82      0.41 o 
   0  -8   1       58.33       59.82      1.16 o 
   1  -8   1      192.86      189.92      2.32 o 
   2  -8   1       27.40       27.18      0.78 o 
   3  -8   1      124.10      122.78      1.64 o 
   4  -8   1       23.95       22.58      0.55 o 
   5  -8   1        0.18        0.24      0.15 o 
   6  -8   1       39.44       41.43      0.73 o 
  -4  -7   1       50.14       54.45      1.51 o 
  -3  -7   1        1.09        1.87      0.39 o 
  -2  -7   1      119.01      130.81      1.98 o 
  -1  -7   1       37.73       37.88      0.72 o 
   0  -7   1        1.49        1.23      0.18 o 
   1  -7   1      139.14      142.94      1.79 o 
   2  -7   1        0.92        1.00      0.16 o 
   3  -7   1      134.92      135.01      1.70 o 
   4  -7   1       53.11       51.00      0.84 o 
   5  -7   1       49.96       51.37      0.85 o 
   6  -7   1        1.98        1.48      0.17 o 
   7  -7   1       12.96       11.56      0.45 o 
  -5  -6   1        5.56        6.90      0.76 o 
  -4  -6   1       32.03       30.60      1.00 o 
  -3  -6   1        3.49        2.75      0.26 o 
  -2  -6   1      131.92      133.03      1.49 o 
  -1  -6   1        3.32        1.92      0.23 o 
   0  -6   1       43.21       43.14      0.71 o 
   1  -6   1       41.28       37.56      0.80 o 
   2  -6   1      125.81      124.16      1.53 o 
   3  -6   1       31.24       29.85      0.56 o 
   4  -6   1       53.50       50.16      0.79 o 
   5  -6   1       19.34       17.08      0.38 o 
   6  -6   1       26.74       24.98      0.55 o 
   7  -6   1       36.66       38.17      0.74 o 
  -6  -5   1        9.19        9.98      0.92 o 
  -5  -5   1        3.54        3.63      0.58 o 
  -4  -5   1       22.15       23.10      0.82 o 
  -3  -5   1      288.35      283.37      3.64 o 
  -2  -5   1      111.17      114.13      1.27 o 
  -1  -5   1      217.86      210.53      2.17 o 
   0  -5   1      104.27       97.04      1.04 o 
   1  -5   1        9.49        8.40      0.23 o 
   2  -5   1      435.35      414.81      3.68 o 
   3  -5   1      108.95      105.14      1.30 o 
   4  -5   1       49.21       48.25      0.73 o 
   5  -5   1       88.20       86.68      1.03 o 
   6  -5   1       14.67       17.07      0.55 o 
   7  -5   1       21.62       20.99      0.52 o 
  -6  -4   1       33.00       33.66      1.56 o 
  -5  -4   1      123.00      123.36      2.41 o 
  -4  -4   1       51.12       52.04      1.25 o 
  -3  -4   1       21.61       17.40      0.59 o 
  -2  -4   1      167.79      160.59      1.44 o 
  -1  -4   1      242.45      247.93      2.28 o 
   0  -4   1      140.33      138.93      1.45 o 
   1  -4   1       12.26        9.99      0.24 o 
   2  -4   1       19.71       20.21      0.41 o 
   3  -4   1        7.22        7.42      0.18 o 
   4  -4   1       86.57       77.70      0.86 o 
   5  -4   1       91.27       84.72      1.13 o 
   6  -4   1        4.56        4.39      0.24 o 
   7  -4   1      118.79      115.54      1.57 o 
   8  -4   1       34.24       39.46      1.29 o 
  -7  -3   1        1.69        1.05      0.45 o 
  -6  -3   1       96.66       91.69      2.83 o 
  -5  -3   1       46.58       40.02      1.08 o 
  -4  -3   1       33.74       34.71      0.92 o 
  -3  -3   1      311.93      326.06      2.92 o 
  -2  -3   1       13.91       11.81      0.22 o 
  -1  -3   1        3.88        3.99      0.15 o 
   0  -3   1     5453.57     5291.31    129.20 o 
   1  -3   1      274.41      258.39      2.39 o 
   2  -3   1      478.62      475.24      3.62 o 
   3  -3   1     1664.19     1765.05     12.40 o 
   4  -3   1      165.76      162.47      1.52 o 
   5  -3   1        6.25        7.43      0.29 o 
   6  -3   1       24.76       21.20      0.77 o 
   7  -3   1        0.03       -0.12      0.20 o 
   8  -3   1        0.39        0.25      0.45 o 
  -7  -2   1       94.67       98.16      3.08 o 
  -6  -2   1       93.78       84.67      1.83 o 
  -5  -2   1        1.46        0.40      0.20 o 
  -4  -2   1       61.44       56.20      1.71 o 
  -3  -2   1       18.79       18.90      0.29 o 
  -2  -2   1      177.63      188.17      1.72 o 
  -1  -2   1      776.06      800.02      7.39 o 
   0  -2   1     4658.29     4453.27     82.80 o 
   1  -2   1     2787.61     2727.64     30.10 o 
   2  -2   1      422.07      406.93      3.33 o 
   3  -2   1      700.76      719.69      5.66 o 
   4  -2   1      583.69      671.85      5.35 o 
   5  -2   1      560.58      553.42      6.52 o 
   6  -2   1       28.38       24.02      0.67 o 
   7  -2   1      124.48      116.38      2.31 o 
   8  -2   1        8.39       10.67      0.98 o 
  -7  -1   1       43.35       37.80      1.65 o 
  -6  -1   1      184.75      172.64      4.25 o 
  -5  -1   1      255.51      255.36      4.18 o 
  -4  -1   1      167.16      202.77      2.46 o 
  -3  -1   1      361.70      445.09      4.81 o 
  -2  -1   1     1397.28     1417.33     17.36 o 
  -1  -1   1      164.50      146.87      1.90 o 
   0  -1   1      188.83      180.96      2.36 o 
   1  -1   1     3109.00     2980.58     28.65 o 
   2  -1   1        1.27        0.90      0.07 o 
   3  -1   1      104.26      114.74      1.23 o 
   4  -1   1        2.46        0.73      0.13 o 
   5  -1   1      183.75      178.74      2.37 o 
   6  -1   1      224.89      238.93      3.12 o 
   7  -1   1       50.07       53.73      1.57 o 
   8  -1   1       14.85       11.99      1.04 o 
  -8   0   1        0.31        0.23      0.42 o 
  -7   0   1       11.10       10.65      1.12 o 
  -6   0   1        5.78        8.92      0.40 o 
  -5   0   1        8.58        6.94      0.49 o 
  -4   0   1       14.96       33.01      0.50 o 
  -3   0   1      469.05      480.98      3.78 o 
  -2   0   1        1.66        1.21      0.07 o 
  -1   0   1      305.73      293.38      3.09 o 
   0   0   1     2097.55     2009.63     72.97 o 
   1   0   1      214.16      208.68      1.97 o 
   2   0   1      720.06      749.22      5.79 o 
   3   0   1      389.23      383.39      3.07 o 
   4   0   1       82.07       86.76      0.92 o 
   5   0   1       37.34       40.16      0.68 o 
   6   0   1       88.98       86.11      1.47 o 
   7   0   1       13.32       15.30      0.71 o 
   8   0   1       21.43       27.36      1.55 o 
  -7   1   1        3.90        5.36      0.37 o 
  -6   1   1        0.17       -0.08      0.16 o 
  -5   1   1      203.13      202.07      2.93 o 
  -4   1   1      566.09      613.07      4.26 o 
  -3   1   1       19.74       24.35      0.26 o 
  -2   1   1      693.76      646.46      4.67 o 
  -1   1   1      416.58      403.62      3.93 o 
   0   1   1        0.00       -0.07      0.07 o 
   1   1   1       78.43       69.95      0.62 o 
   2   1   1       79.96       72.54      0.64 o 
   3   1   1      162.26      181.66      1.56 o 
   4   1   1      171.34      158.81      1.68 o 
   5   1   1      138.89      129.43      1.61 o 
   6   1   1        1.64        1.22      0.24 o 
   7   1   1       15.84       15.79      0.97 o 
  -7   2   1       16.37       14.02      0.65 o 
  -6   2   1      197.23      192.23      3.22 o 
  -5   2   1       31.99       30.58      1.54 o 
  -4   2   1      142.35      137.34      1.13 o 
  -3   2   1      347.44      355.86      2.71 o 
  -2   2   1       43.12       42.98      0.38 o 
  -1   2   1       19.19       20.83      0.41 o 
   0   2   1      352.27      382.92      3.59 o 
   1   2   1     1003.62     1018.27      7.88 o 
   2   2   1       13.02       15.43      0.31 o 
   3   2   1        0.63        0.07      0.10 o 
   4   2   1      306.12      299.34      3.79 o 
   5   2   1       27.00       27.38      0.86 o 
   6   2   1       43.85       43.31      1.22 o 
   7   2   1       65.17       68.78      1.73 o 
  -8   3   1       37.25       41.75      1.80 o 
  -7   3   1        0.03       -0.12      0.22 o 
  -6   3   1      198.51      197.81      3.92 o 
  -5   3   1        0.82        0.59      0.10 o 
  -4   3   1      298.02      308.64      2.29 o 
  -3   3   1        1.28        2.41      0.13 o 
  -1   3   1      227.20      213.38      1.92 o 
   0   3   1        5.77        4.03      0.16 o 
   1   3   1      100.08       98.80      1.20 o 
   2   3   1      414.92      427.78      3.46 o 
   3   3   1       59.35       51.28      0.63 o 
   4   3   1      286.54      296.38      3.81 o 
   5   3   1       74.04       69.82      1.60 o 
   6   3   1       13.73       15.34      0.73 o 
   7   3   1        3.99        7.84      0.61 o 
  -8   4   1        3.87        5.30      0.74 o 
  -7   4   1        5.50        5.52      0.69 o 
  -6   4   1      100.47      100.89      1.98 o 
  -5   4   1       20.05       16.89      0.28 o 
  -4   4   1      199.09      213.99      1.72 o 
  -3   4   1      878.98      899.87      7.19 o 
  -2   4   1      214.54      200.49      1.74 o 
  -1   4   1      217.12      222.14      2.04 o 
   0   4   1       81.01       71.28      0.79 o 
   1   4   1       25.15       32.59      0.43 o 
   2   4   1       67.99       72.90      0.83 o 
   3   4   1       21.57       22.23      0.45 o 
   4   4   1      113.25      112.83      2.19 o 
   5   4   1       29.02       24.06      0.89 o 
   6   4   1       30.76       31.31      1.79 o 
  -7   5   1       13.87       17.27      0.62 o 
  -6   5   1       28.64       29.75      0.53 o 
  -5   5   1        4.52        4.40      0.24 o 
  -4   5   1        9.35        8.55      0.32 o 
  -3   5   1        0.08        0.01      0.08 o 
  -2   5   1      243.33      247.30      2.29 o 
  -1   5   1       28.23       35.93      0.62 o 
   0   5   1      679.33      700.48      6.54 o 
   1   5   1      386.25      404.27      3.82 o 
   2   5   1      232.62      225.30      2.28 o 
   3   5   1        9.13        8.80      0.40 o 
   4   5   1      220.50      227.37      3.93 o 
   5   5   1       23.00       21.50      0.87 o 
   6   5   1       25.59       24.13      1.64 o 
  -7   6   1        0.13        0.38      0.22 o 
  -6   6   1      172.63      177.12      2.26 o 
  -5   6   1       41.44       39.69      0.59 o 
  -4   6   1      113.31      110.86      1.39 o 
  -3   6   1       14.48       14.21      0.37 o 
  -2   6   1        0.39        0.24      0.11 o 
  -1   6   1       15.83       15.24      0.39 o 
   0   6   1        4.44        5.66      0.26 o 
   1   6   1       68.08       69.23      0.91 o 
   2   6   1      406.99      406.84      3.93 o 
   3   6   1       89.37       88.94      1.89 o 
   4   6   1       38.77       44.40      1.91 o 
   5   6   1       52.22       51.37      2.17 o 
  -7   7   1        0.26       -0.04      0.28 o 
  -6   7   1      103.78      103.73      1.36 o 
  -5   7   1       29.79       32.21      0.55 o 
  -4   7   1        0.68        0.64      0.15 o 
  -3   7   1      132.80      127.08      1.73 o 
  -2   7   1       54.31       53.19      0.97 o 
  -1   7   1        6.14        5.41      0.27 o 
   0   7   1       47.74       46.43      0.95 o 
   1   7   1       16.57       17.16      0.51 o 
   2   7   1        3.50        3.51      0.31 o 
   3   7   1       13.42       12.49      1.05 o 
   4   7   1       28.45       29.93      1.63 o 
  -6   8   1        9.75       10.20      0.33 o 
  -5   8   1       17.32       19.81      0.57 o 
  -4   8   1       32.19       30.71      1.10 o 
  -3   8   1        1.72        2.00      0.25 o 
  -2   8   1        0.07        0.10      0.16 o 
  -1   8   1       47.06       45.18      0.98 o 
   0   8   1        2.33        3.10      0.52 o 
   1   8   1        0.01       -0.09      0.17 o 
   2   8   1       40.72       43.51      1.40 o 
   3   8   1       43.08       45.85      2.07 o 
  -5   9   1        2.27        1.31      0.22 o 
  -4   9   1       46.20       49.74      1.05 o 
  -3   9   1       26.90       26.62      0.74 o 
  -2   9   1       69.71       71.73      1.37 o 
  -1   9   1        2.94        2.16      0.64 o 
   0   9   1        0.30        0.54      0.20 o 
   1   9   1       42.65       43.76      0.91 o 
   2   9   1        0.02       -0.43      0.43 o 
  -3  10   1        1.40        1.04      0.26 o 
  -2  10   1        0.03        0.00      0.22 o 
  -1  10   1        5.16        4.40      0.41 o 
   0 -10   2        1.52        1.34      0.31 o 
   1 -10   2       16.29       14.05      0.60 o 
   2 -10   2       12.56       15.42      0.53 o 
   3 -10   2        2.09        2.27      0.28 o 
   4 -10   2        2.42        1.83      0.26 o 
  -2  -9   2       18.47       18.26      0.64 o 
  -1  -9   2        4.74        3.48      0.34 o 
   0  -9   2        0.29        0.09      0.17 o 
   1  -9   2       29.73       28.73      0.67 o 
   2  -9   2        0.01        0.23      0.17 o 
   3  -9   2        6.85        6.71      0.35 o 
   4  -9   2       39.82       39.52      0.81 o 
   5  -9   2        0.00        0.10      0.16 o 
  -3  -8   2       19.83       24.73      1.31 o 
  -2  -8   2        6.36        6.14      0.38 o 
  -1  -8   2        7.31        7.78      0.35 o 
   0  -8   2       47.14       44.65      0.98 o 
   1  -8   2       15.56       15.78      0.55 o 
   2  -8   2        6.44        7.75      0.38 o 
   3  -8   2      174.90      177.10      2.19 o 
   4  -8   2        0.14        0.23      0.19 o 
   5  -8   2        0.22        0.17      0.17 o 
   6  -8   2       48.63       52.24      0.97 o 
  -4  -7   2      168.54      169.39      4.50 o 
  -3  -7   2        0.10        0.13      0.30 o 
  -2  -7   2       14.96       16.15      0.53 o 
  -1  -7   2       21.26       22.17      0.53 o 
   0  -7   2       39.74       37.17      0.71 o 
   1  -7   2       81.94       83.05      1.35 o 
   2  -7   2       85.60       80.58      1.15 o 
   3  -7   2       75.27       73.83      1.09 o 
   4  -7   2        0.18        0.38      0.14 o 
   5  -7   2       83.50       83.93      1.21 o 
   6  -7   2        0.90        0.65      0.17 o 
   7  -7   2        7.72        7.56      0.49 o 
  -5  -6   2       43.47       47.11      1.93 o 
  -4  -6   2       25.62       28.97      1.33 o 
  -3  -6   2      398.29      404.05      5.09 o 
  -2  -6   2        3.83        3.84      0.27 o 
  -1  -6   2       10.26        8.48      0.43 o 
   0  -6   2       65.46       66.29      0.97 o 
   1  -6   2      138.94      134.99      1.65 o 
   2  -6   2      262.70      252.30      2.81 o 
   3  -6   2      260.54      261.40      2.91 o 
   4  -6   2       27.71       27.31      0.55 o 
   5  -6   2        0.00        0.11      0.11 o 
   6  -6   2        0.17        0.41      0.14 o 
   7  -6   2       46.00       44.97      0.97 o 
  -6  -5   2       15.06       14.83      1.06 o 
  -5  -5   2        0.08       -0.26      0.26 o 
  -4  -5   2       38.26       35.51      1.45 o 
  -3  -5   2      409.67      409.86      5.09 o 
  -2  -5   2      207.68      206.28      2.31 o 
  -1  -5   2      151.88      153.09      1.65 o 
   0  -5   2       96.84      121.35      1.25 o 
   1  -5   2       20.19       19.35      0.35 o 
   2  -5   2      406.92      400.77      3.58 o 
   3  -5   2      284.99      268.72      2.93 o 
   4  -5   2       50.67       53.28      0.73 o 
   5  -5   2      156.67      144.67      1.78 o 
   6  -5   2       19.90       23.46      0.54 o 
   7  -5   2       18.05       17.19      0.49 o 
  -6  -4   2      106.51      105.79      3.22 o 
  -5  -4   2      125.69      117.29      3.31 o 
  -4  -4   2       38.15       35.50      2.10 o 
  -3  -4   2        0.57        0.86      0.14 o 
  -2  -4   2      268.66      244.72      2.18 o 
  -1  -4   2      369.43      360.36      3.21 o 
   0  -4   2      173.58      209.67      1.95 o 
   1  -4   2      743.54      784.19      6.69 o 
   2  -4   2       37.93       40.85      0.49 o 
   3  -4   2      416.36      450.88      3.51 o 
   4  -4   2       22.13       27.36      0.49 o 
   5  -4   2       15.91       13.80      0.39 o 
   6  -4   2        2.46        2.65      0.43 o 
   7  -4   2       36.29       36.64      0.74 o 
   8  -4   2      138.22      135.77      2.78 o 
  -7  -3   2        5.97        8.46      0.88 o 
  -6  -3   2        7.68        6.92      0.74 o 
  -5  -3   2       20.96       16.14      0.95 o 
  -4  -3   2       54.49       48.27      1.13 o 
  -3  -3   2      120.79      128.09      1.42 o 
  -2  -3   2      157.48      153.76      1.62 o 
  -1  -3   2       29.81       24.63      0.38 o 
   0  -3   2       57.63       61.56      0.72 o 
   1  -3   2     4087.60     4012.49     48.05 o 
   2  -3   2        6.48        7.35      0.16 o 
   3  -3   2      195.92      204.88      1.58 o 
   4  -3   2      131.69      123.18      1.21 o 
   5  -3   2        0.39        0.29      0.11 o 
   6  -3   2       20.65       19.60      0.49 o 
   7  -3   2       71.56       68.36      1.40 o 
   8  -3   2       17.81       14.65      0.58 o 
  -7  -2   2       11.82       14.31      1.03 o 
  -6  -2   2       24.24       21.83      1.18 o 
  -5  -2   2       22.48       23.60      1.13 o 
  -4  -2   2      379.05      408.10      5.28 o 
  -3  -2   2      219.57      242.80      2.45 o 
  -2  -2   2      923.27      903.93      9.51 o 
  -1  -2   2      146.08      141.06      1.49 o 
   0  -2   2     4831.19     4525.05     64.45 o 
   1  -2   2     3055.20     2962.49     22.05 o 
   2  -2   2      118.28      109.96      0.93 o 
   3  -2   2      241.90      245.16      1.91 o 
   4  -2   2      199.48      194.02      1.93 o 
   5  -2   2      324.34      314.04      3.89 o 
   6  -2   2        0.16        0.51      0.18 o 
   7  -2   2       11.32       11.90      0.49 o 
   8  -2   2       24.79       27.10      1.53 o 
  -7  -1   2       25.80       20.95      1.20 o 
  -6  -1   2      130.87      124.93      3.46 o 
  -5  -1   2       71.10       69.78      2.00 o 
  -4  -1   2      111.45      120.78      1.49 o 
  -3  -1   2     1759.61     1889.27     17.58 o 
  -2  -1   2       35.02       39.01      0.55 o 
  -1  -1   2       74.75       85.70      1.03 o 
   0  -1   2     2908.11     2954.30     25.29 o 
   1  -1   2      568.08      583.20      4.57 o 
   2  -1   2      563.21      568.32      4.21 o 
   3  -1   2       92.67       97.21      0.88 o 
   4  -1   2       38.39       37.78      0.55 o 
   5  -1   2       14.99       15.60      0.46 o 
   6  -1   2       26.03       27.45      0.68 o 
   7  -1   2       58.97       59.67      1.48 o 
   8  -1   2        1.06        1.10      0.54 o 
  -8   0   2        7.91        9.74      0.93 o 
  -7   0   2      108.37      101.08      3.09 o 
  -6   0   2       43.19       41.64      1.10 o 
  -5   0   2        2.09        1.92      0.18 o 
  -4   0   2        1.68        4.21      0.15 o 
  -3   0   2       54.79       50.59      0.51 o 
  -2   0   2        1.42        2.57      0.08 o 
  -1   0   2     2453.23     2491.43     44.54 o 
   0   0   2      200.35      217.08      1.90 o 
   1   0   2       95.68       82.16      0.86 o 
   2   0   2      812.18      822.22      6.32 o 
   3   0   2      609.77      598.89      4.72 o 
   4   0   2       85.04       79.33      0.87 o 
   5   0   2      345.93      351.71      3.37 o 
   6   0   2       20.32       19.53      0.58 o 
   7   0   2        4.39        3.64      0.57 o 
  -8   1   2       39.90       38.17      1.75 o 
  -7   1   2        6.06        6.64      0.60 o 
  -6   1   2      139.25      139.09      2.05 o 
  -5   1   2      290.47      294.40      3.32 o 
  -4   1   2      109.83       99.50      0.82 o 
  -3   1   2        0.14       -0.04      0.04 o 
  -2   1   2      173.17      158.88      1.16 o 
  -1   1   2     7349.25     7626.84    118.83 o 
   0   1   2     2594.52     2586.39     25.17 o 
   1   1   2      226.52      206.21      1.45 o 
   2   1   2        0.14        0.31      0.04 o 
   3   1   2        2.47        3.05      0.14 o 
   4   1   2       33.62       37.56      0.56 o 
   5   1   2       17.72       17.72      0.53 o 
   6   1   2        0.05       -0.20      0.20 o 
   7   1   2      102.55      103.81      2.18 o 
  -7   2   2       34.28       31.62      1.35 o 
  -6   2   2      232.30      233.92      3.78 o 
  -5   2   2       47.55       48.35      0.69 o 
  -4   2   2      278.10      282.53      2.21 o 
  -3   2   2       34.59       35.63      0.42 o 
  -2   2   2      438.61      450.05      3.10 o 
  -1   2   2      109.77      126.81      1.20 o 
   0   2   2     2734.59     2722.35     21.07 o 
   1   2   2     1389.98     1425.47     10.21 o 
   2   2   2      435.89      457.61      3.18 o 
   3   2   2        8.27        4.20      0.15 o 
   4   2   2      518.26      506.95      6.21 o 
   5   2   2      153.98      145.52      2.95 o 
   6   2   2       58.91       58.77      1.49 o 
   7   2   2        7.17        5.96      0.55 o 
  -7   3   2        7.90        8.04      0.51 o 
  -6   3   2      123.08      124.45      3.69 o 
  -5   3   2        0.79        0.59      0.13 o 
  -4   3   2      596.12      618.68      4.45 o 
  -3   3   2       14.21       15.67      0.26 o 
  -2   3   2      446.52      502.46      3.48 o 
  -1   3   2      244.54      247.55      2.02 o 
   0   3   2        0.27        0.19      0.06 o 
   1   3   2      409.95      426.40      3.43 o 
   2   3   2     1031.91     1110.16      8.67 o 
   3   3   2        3.90        2.72      0.15 o 
   4   3   2       52.14       55.60      1.03 o 
   5   3   2      945.40      917.93     13.83 o 
   6   3   2        0.30        2.10      0.67 o 
  -7   4   2        1.03        1.11      0.30 o 
  -6   4   2      152.71      160.11      6.76 o 
  -5   4   2      363.37      368.22      3.57 o 
  -4   4   2       40.61       38.55      0.50 o 
  -3   4   2      138.84      123.94      1.15 o 
  -2   4   2     1553.63     1594.10     11.59 o 
  -1   4   2       13.37       11.93      0.22 o 
   0   4   2      352.76      347.33      3.10 o 
   1   4   2       97.25       87.64      0.95 o 
   2   4   2       47.66       55.14      0.73 o 
   3   4   2       41.07       42.02      0.84 o 
   4   4   2       88.99       92.29      1.51 o 
   5   4   2       10.31       11.53      0.63 o 
   6   4   2       38.11       36.43      1.18 o 
  -7   5   2       32.36       31.47      0.84 o 
  -6   5   2       42.60       38.98      0.77 o 
  -5   5   2      248.29      256.89      2.39 o 
  -4   5   2       15.68       17.25      0.31 o 
  -3   5   2      178.98      181.67      2.04 o 
  -2   5   2      288.02      289.58      2.86 o 
  -1   5   2       25.16       22.82      0.41 o 
   0   5   2      142.34      139.03      1.66 o 
   1   5   2       72.42       68.06      1.07 o 
   2   5   2       27.25       25.26      0.48 o 
   3   5   2       81.13       82.32      1.40 o 
   4   5   2        1.10        1.53      0.51 o 
   5   5   2        9.60       10.51      1.00 o 
  -7   6   2        0.04        0.62      0.24 o 
  -6   6   2      100.70      105.40      1.73 o 
  -5   6   2        0.97        1.25      0.19 o 
  -4   6   2       47.39       45.39      0.71 o 
  -3   6   2       44.26       44.92      0.82 o 
  -2   6   2       21.45       20.46      0.57 o 
  -1   6   2      265.43      264.67      3.42 o 
   0   6   2       20.03       19.47      0.55 o 
   1   6   2       24.68       24.25      0.56 o 
   2   6   2       49.14       50.74      0.88 o 
   3   6   2       21.72       20.91      0.83 o 
   4   6   2       27.88       27.27      1.49 o 
   5   6   2       15.34       15.34      1.24 o 
  -6   7   2        1.87        2.71      0.53 o 
  -5   7   2        7.15        6.94      0.37 o 
  -4   7   2       55.27       59.93      1.05 o 
  -3   7   2       23.64       22.49      0.59 o 
  -2   7   2        0.13        0.72      0.52 o 
  -1   7   2       39.53       37.81      0.84 o 
   0   7   2       34.05       33.83      0.71 o 
   1   7   2      155.40      160.67      2.05 o 
   2   7   2      135.01      135.80      2.10 o 
   3   7   2        0.21       -0.28      0.39 o 
   4   7   2       15.32       17.08      1.28 o 
  -6   8   2        1.75        2.32      0.50 o 
  -5   8   2        5.68        4.82      0.40 o 
  -4   8   2      165.83      165.46      2.37 o 
  -3   8   2       15.03       14.37      0.51 o 
  -2   8   2        0.01        0.15      0.18 o 
  -1   8   2        7.73        8.58      0.44 o 
   0   8   2        0.00       -0.10      0.16 o 
   1   8   2        3.55        3.87      0.32 o 
   2   8   2       32.50       32.66      1.15 o 
   3   8   2       26.09       29.57      1.69 o 
  -4   9   2       17.49       17.32      0.59 o 
  -3   9   2       32.63       33.60      0.85 o 
  -2   9   2      146.75      159.38      2.43 o 
  -1   9   2        2.36        2.17      0.31 o 
   0   9   2       18.11       18.77      0.59 o 
   1   9   2        9.00       10.94      0.52 o 
   0 -10   3        1.78        1.55      0.25 o 
   1 -10   3        0.02       -0.13      0.19 o 
   2 -10   3       66.52       74.88      1.27 o 
   3 -10   3        5.14        6.20      0.37 o 
  -2  -9   3        7.02        6.15      0.49 o 
  -1  -9   3        5.38        4.84      0.59 o 
   0  -9   3       49.33       50.06      0.95 o 
   1  -9   3       33.82       34.94      0.76 o 
   2  -9   3        2.18        1.48      0.28 o 
   3  -9   3        6.97        6.69      0.39 o 
   4  -9   3       35.43       36.01      0.77 o 
   5  -9   3        2.49        3.35      0.53 o 
  -3  -8   3        2.36        2.13      0.54 o 
  -2  -8   3        0.87        1.63      0.31 o 
  -1  -8   3        9.04       11.51      0.50 o 
   0  -8   3      113.57      104.09      1.47 o 
   1  -8   3       42.66       37.84      0.91 o 
   2  -8   3       57.53       56.17      0.95 o 
   3  -8   3       24.07       23.99      0.58 o 
   4  -8   3       17.81       18.00      0.50 o 
   5  -8   3        8.36        8.74      0.35 o 
   6  -8   3       70.00       76.28      1.42 o 
  -4  -7   3       25.94       25.54      1.36 o 
  -3  -7   3        0.12        0.32      0.20 o 
  -2  -7   3       24.45       23.50      0.68 o 
  -1  -7   3       22.89       22.94      0.55 o 
   0  -7   3       13.35       11.31      0.38 o 
   1  -7   3        9.73        9.73      0.36 o 
   2  -7   3      228.33      219.05      2.56 o 
   3  -7   3      534.99      529.77      5.62 o 
   4  -7   3       32.50       34.10      0.67 o 
   5  -7   3       46.40       46.58      0.76 o 
   6  -7   3        0.12        0.06      0.19 o 
   7  -7   3       15.87       13.29      0.74 o 
  -5  -6   3        6.29        6.16      0.76 o 
  -4  -6   3       29.17       31.15      1.43 o 
  -3  -6   3      286.65      282.42      4.46 o 
  -2  -6   3        8.62        8.24      0.47 o 
  -1  -6   3       29.74       26.24      0.54 o 
   0  -6   3       35.84       31.90      0.69 o 
   1  -6   3      396.11      381.35      4.70 o 
   2  -6   3       56.52       53.86      0.84 o 
   3  -6   3       66.51       64.41      0.96 o 
   4  -6   3       64.66       62.82      0.87 o 
   5  -6   3        4.96        3.39      0.52 o 
   6  -6   3        1.67        0.63      0.21 o 
   7  -6   3       95.78       94.04      2.16 o 
  -6  -5   3       25.23       25.73      1.44 o 
  -5  -5   3       20.05       20.99      1.18 o 
  -4  -5   3        0.23        0.34      0.32 o 
  -3  -5   3      137.14      139.21      2.41 o 
  -2  -5   3      194.37      200.71      2.47 o 
  -1  -5   3       54.43       55.70      0.70 o 
   0  -5   3      371.15      351.37      3.18 o 
   1  -5   3      554.85      517.35      4.25 o 
   2  -5   3      277.17      283.90      2.62 o 
   3  -5   3      350.38      335.45      4.01 o 
   4  -5   3       19.54       18.40      0.42 o 
   5  -5   3      246.66      233.72      3.14 o 
   6  -5   3       49.46       50.64      0.88 o 
   7  -5   3       34.26       37.47      0.77 o 
  -6  -4   3       57.81       55.54      2.11 o 
  -5  -4   3       23.17       23.27      1.20 o 
  -4  -4   3       42.71       35.56      1.42 o 
  -3  -4   3      684.18      701.38      7.44 o 
  -2  -4   3       20.06       17.66      0.36 o 
  -1  -4   3      201.34      208.01      1.95 o 
   0  -4   3     2199.03     2215.53     18.53 o 
   1  -4   3      248.02      233.03      2.01 o 
   2  -4   3        0.92        1.26      0.10 o 
   3  -4   3      142.03      143.38      1.43 o 
   4  -4   3      182.13      187.31      2.13 o 
   5  -4   3        1.80        1.90      0.18 o 
   6  -4   3       48.02       46.32      0.82 o 
   7  -4   3        6.51        6.51      0.34 o 
  -7  -3   3      100.63       93.84      3.08 o 
  -6  -3   3       19.07       16.66      1.05 o 
  -5  -3   3        4.18        4.04      0.56 o 
  -4  -3   3       65.95       65.84      1.12 o 
  -3  -3   3      152.80      180.58      1.91 o 
  -2  -3   3       20.36       20.67      0.37 o 
  -1  -3   3     1409.73     1424.28     14.61 o 
   0  -3   3      368.00      398.88      3.47 o 
   1  -3   3       92.12       97.08      0.91 o 
   2  -3   3      455.44      450.75      3.47 o 
   3  -3   3      320.67      320.30      2.69 o 
   4  -3   3       47.27       42.49      0.58 o 
   5  -3   3       49.97       47.95      0.79 o 
   6  -3   3       83.53       86.15      1.24 o 
   7  -3   3       28.62       28.74      0.67 o 
   8  -3   3       21.52       24.60      0.91 o 
  -7  -2   3        9.50       11.24      0.96 o 
  -6  -2   3      125.43      116.92      3.36 o 
  -5  -2   3       96.46      103.94      2.93 o 
  -4  -2   3       78.11       76.23      1.18 o 
  -3  -2   3      166.10      187.36      2.19 o 
  -2  -2   3       82.37       72.18      1.08 o 
  -1  -2   3      366.94      358.44      3.41 o 
   0  -2   3       19.70       15.96      0.29 o 
   1  -2   3       84.90       63.72      0.92 o 
   2  -2   3      507.96      518.08      3.87 o 
   3  -2   3      204.32      225.89      1.80 o 
   4  -2   3      314.93      301.23      2.97 o 
   5  -2   3       43.97       41.09      0.71 o 
   6  -2   3        7.78        6.61      0.37 o 
   7  -2   3       76.77       73.64      1.35 o 
   8  -2   3       30.32       30.24      0.87 o 
  -7  -1   3        1.70        0.88      0.40 o 
  -6  -1   3       26.85       29.52      1.35 o 
  -5  -1   3       11.97       13.16      0.64 o 
  -4  -1   3       11.97        7.37      0.27 o 
  -3  -1   3     1285.72     1342.92     12.37 o 
  -2  -1   3        1.60        1.15      0.10 o 
  -1  -1   3      801.58      817.61      8.60 o 
   0  -1   3      922.31      909.19      6.71 o 
   1  -1   3       40.56       43.78      0.50 o 
   2  -1   3      229.65      241.03      1.98 o 
   3  -1   3      580.50      601.57      4.71 o 
   4  -1   3      273.74      261.20      2.82 o 
   5  -1   3       42.16       41.22      0.71 o 
   6  -1   3        0.74        0.79      0.20 o 
   7  -1   3       27.91       25.39      1.08 o 
  -8   0   3       37.81       39.12      1.82 o 
  -7   0   3       63.57       58.92      2.17 o 
  -6   0   3       20.38       21.94      1.12 o 
  -5   0   3       52.38       56.55      1.56 o 
  -4   0   3       18.07       22.77      0.39 o 
  -3   0   3      151.14      150.96      1.43 o 
  -2   0   3       59.20       67.37      0.68 o 
  -1   0   3     2096.33     2109.06     26.02 o 
   0   0   3     3082.44     3128.72     27.71 o 
   1   0   3       84.43       89.23      0.93 o 
   2   0   3      541.70      557.56      4.70 o 
   3   0   3       57.06       56.09      0.55 o 
   4   0   3       10.92       11.41      0.32 o 
   5   0   3     1754.71     1707.48     16.78 o 
   6   0   3        4.33        4.84      0.29 o 
   7   0   3        3.82        2.34      0.40 o 
  -8   1   3        2.66        2.58      0.59 o 
  -7   1   3        3.13        3.49      0.41 o 
  -6   1   3      149.88      148.31      2.63 o 
  -5   1   3      200.66      197.00      2.32 o 
  -4   1   3        9.11        8.06      0.20 o 
  -3   1   3       45.53       44.46      0.41 o 
  -2   1   3     1077.30     1110.82      7.24 o 
  -1   1   3     2772.38     2796.43     20.16 o 
   0   1   3     1004.64     1029.13      8.69 o 
   1   1   3      239.98      225.58      1.60 o 
   2   1   3      431.16      485.21      3.42 o 
   3   1   3        4.03        3.02      0.12 o 
   4   1   3      429.01      428.29      4.18 o 
   5   1   3      149.63      151.50      1.67 o 
   6   1   3       83.59       83.35      1.43 o 
   7   1   3      180.08      195.59      3.51 o 
  -7   2   3        2.81        1.75      0.44 o 
  -6   2   3      110.76      106.73      2.04 o 
  -5   2   3      311.02      315.67      2.56 o 
  -4   2   3       50.29       51.43      0.47 o 
  -3   2   3      236.22      239.04      1.69 o 
  -2   2   3      946.23     1006.21      7.31 o 
  -1   2   3      590.17      615.57      4.76 o 
   0   2   3      367.34      355.20      3.03 o 
   1   2   3       59.61       67.50      0.58 o 
   2   2   3        2.58        0.52      0.07 o 
   3   2   3      158.76      142.71      1.19 o 
   4   2   3       61.12       63.50      0.84 o 
   5   2   3        2.96        2.99      0.29 o 
   6   2   3       11.12       11.88      0.65 o 
   7   2   3        0.12        0.22      0.47 o 
  -7   3   3       59.17       63.95      1.78 o 
  -6   3   3      290.07      310.48      4.09 o 
  -5   3   3       71.34       76.85      0.96 o 
  -4   3   3       55.63       58.44      0.59 o 
  -3   3   3      117.87      134.37      1.03 o 
  -2   3   3        9.03        5.38      0.12 o 
  -1   3   3       12.45       11.26      0.16 o 
   0   3   3        2.40        2.92      0.10 o 
   1   3   3       23.13       34.12      0.40 o 
   2   3   3      219.42      218.70      1.86 o 
   3   3   3        2.75        2.47      0.22 o 
   4   3   3       11.90       12.40      0.45 o 
   5   3   3       92.50       89.53      1.53 o 
   6   3   3        0.33        0.49      0.28 o 
  -7   4   3        4.23        4.69      0.63 o 
  -6   4   3       54.52       54.23      1.06 o 
  -5   4   3      109.19      109.89      1.29 o 
  -4   4   3       89.67       89.58      0.94 o 
  -3   4   3        3.53        1.28      0.07 o 
  -2   4   3       64.08       60.25      0.57 o 
  -1   4   3      143.58      141.03      1.39 o 
   0   4   3      162.34      154.04      1.76 o 
   1   4   3      461.04      489.10      4.24 o 
   2   4   3        4.50        5.17      0.21 o 
   3   4   3       58.88       59.28      1.39 o 
   4   4   3       56.41       55.34      1.38 o 
   5   4   3        2.74        2.23      0.63 o 
   6   4   3       10.84       11.69      1.11 o 
  -7   5   3       10.83       12.34      0.54 o 
  -6   5   3       97.63       94.14      1.56 o 
  -5   5   3       10.28       11.63      0.32 o 
  -4   5   3      129.30      135.92      1.31 o 
  -3   5   3        1.08        0.78      0.13 o 
  -2   5   3        1.99        0.94      0.17 o 
  -1   5   3       65.02       64.41      1.15 o 
   0   5   3       10.57       10.50      0.43 o 
   1   5   3       98.27       96.09      1.64 o 
   2   5   3       33.88       34.27      0.97 o 
   3   5   3       20.48       20.36      0.80 o 
   4   5   3        0.49        0.44      0.28 o 
   5   5   3       80.04       84.84      2.99 o 
  -7   6   3        1.06        1.27      0.35 o 
  -6   6   3       50.36       54.71      0.97 o 
  -5   6   3       25.10       25.53      0.95 o 
  -4   6   3        4.74        3.91      0.23 o 
  -3   6   3       67.67       64.82      1.09 o 
  -2   6   3        0.94        0.79      0.17 o 
  -1   6   3      268.28      274.04      3.56 o 
   0   6   3       22.51       20.61      0.51 o 
   1   6   3      115.43      119.77      1.85 o 
   2   6   3        0.01       -0.08      0.19 o 
   3   6   3        0.02        0.03      0.26 o 
   4   6   3       15.21       15.12      1.20 o 
  -6   7   3       10.57       11.30      0.53 o 
  -5   7   3        1.95        1.65      0.28 o 
  -4   7   3       38.52       38.12      0.79 o 
  -3   7   3        1.52        1.57      0.22 o 
  -2   7   3       22.30       23.74      0.64 o 
  -1   7   3      115.27      113.02      1.79 o 
   0   7   3        0.17        0.43      0.16 o 
   1   7   3      158.34      165.66      2.14 o 
   2   7   3      382.14      390.80      5.07 o 
   3   7   3        2.91        3.67      0.54 o 
  -5   8   3        1.26        1.54      0.18 o 
  -4   8   3       63.85       68.06      1.23 o 
  -3   8   3        2.33        2.30      0.27 o 
  -2   8   3       11.21       11.16      0.48 o 
  -1   8   3       69.86       70.73      1.18 o 
   0   8   3        5.77        5.92      0.36 o 
   1   8   3        4.95        6.24      0.63 o 
   2   8   3        1.38        1.84      0.43 o 
  -4   9   3        1.30        1.57      0.26 o 
  -3   9   3       13.77       14.20      0.58 o 
  -2   9   3        3.90        4.30      0.38 o 
  -1   9   3       31.63       30.59      0.77 o 
   0   9   3       11.33       11.94      0.83 o 
   0 -10   4        1.98        1.31      0.29 o 
   1 -10   4        1.73        0.76      0.25 o 
   2 -10   4       36.07       43.70      0.92 o 
   3 -10   4        4.76        5.85      0.38 o 
  -2  -9   4       10.73        8.96      0.58 o 
  -1  -9   4        0.31        0.30      0.34 o 
   0  -9   4       34.02       32.54      0.74 o 
   1  -9   4       24.53       24.54      1.03 o 
   2  -9   4        0.15        0.13      0.17 o 
   3  -9   4        0.01        0.13      0.22 o 
   4  -9   4        9.04       10.95      0.61 o 
   5  -9   4        9.00       11.49      0.41 o 
  -3  -8   4        0.67        0.32      0.25 o 
  -2  -8   4       24.93       22.64      0.82 o 
  -1  -8   4        0.02        0.46      0.30 o 
   0  -8   4      124.18      112.44      1.57 o 
   1  -8   4       99.67       95.95      1.82 o 
   2  -8   4       49.07       50.01      0.90 o 
   3  -8   4       28.85       28.47      0.65 o 
   4  -8   4        7.47        6.24      0.47 o 
   5  -8   4       30.83       29.32      0.67 o 
   6  -8   4       36.51       40.64      0.98 o 
  -4  -7   4        2.44        2.53      0.58 o 
  -3  -7   4        7.18        7.49      0.49 o 
  -2  -7   4       35.64       34.61      1.16 o 
  -1  -7   4       40.53       36.68      0.81 o 
   0  -7   4       92.60       85.48      1.23 o 
   1  -7   4       40.32       43.71      0.78 o 
   2  -7   4       38.15       36.96      0.71 o 
   3  -7   4      158.26      152.17      1.92 o 
   4  -7   4       69.24       69.14      0.97 o 
   5  -7   4        3.10        3.64      0.31 o 
   6  -7   4       13.91       14.98      0.56 o 
  -5  -6   4        0.08       -0.06      0.34 o 
  -4  -6   4       44.91       47.67      1.86 o 
  -3  -6   4        2.44        2.68      0.32 o 
  -2  -6   4        2.11        2.21      0.47 o 
  -1  -6   4       58.26       59.66      2.50 o 
   0  -6   4       23.60       26.73      0.55 o 
   1  -6   4       96.94       96.75      1.69 o 
   2  -6   4       19.98       15.97      0.51 o 
   3  -6   4       44.64       44.65      1.10 o 
   4  -6   4        1.71        1.89      0.19 o 
   5  -6   4       26.41       25.63      0.68 o 
   6  -6   4        6.87        8.26      0.37 o 
   7  -6   4       19.29       19.99      0.67 o 
  -6  -5   4        1.99        1.37      0.54 o 
  -5  -5   4       39.03       37.07      1.64 o 
  -4  -5   4       95.64       94.87      2.84 o 
  -3  -5   4        0.46        0.38      0.20 o 
  -2  -5   4       15.98       16.65      0.50 o 
  -1  -5   4       25.41       23.54      0.44 o 
   0  -5   4       14.44       14.95      0.32 o 
   1  -5   4      339.99      344.27      2.92 o 
   2  -5   4      348.36      349.93      3.71 o 
   3  -5   4       43.49       44.95      0.73 o 
   4  -5   4       40.26       35.59      0.64 o 
   5  -5   4       27.06       28.21      0.70 o 
   6  -5   4       40.66       36.90      0.86 o 
   7  -5   4       42.04       43.38      1.00 o 
  -6  -4   4        1.98        0.89      0.41 o 
  -5  -4   4       19.86       20.27      1.14 o 
  -4  -4   4      132.87      130.06      2.30 o 
  -3  -4   4      801.03      818.21      8.81 o 
  -2  -4   4      294.99      305.15      3.47 o 
  -1  -4   4      159.33      168.79      1.62 o 
   0  -4   4       26.76       32.29      0.45 o 
   1  -4   4     1248.49     1297.18     10.28 o 
   2  -4   4        4.51        5.20      0.31 o 
   3  -4   4       21.53       16.00      0.32 o 
   4  -4   4      107.42      102.65      1.31 o 
   5  -4   4        4.86        3.68      0.24 o 
   6  -4   4       18.60       19.09      0.51 o 
   7  -4   4       23.84       26.10      0.78 o 
  -7  -3   4       40.54       41.02      1.86 o 
  -6  -3   4       24.91       20.72      1.19 o 
  -5  -3   4        1.33        1.36      0.42 o 
  -4  -3   4       18.29       17.00      0.50 o 
  -3  -3   4       25.35       21.67      0.46 o 
  -2  -3   4       57.37       56.92      0.73 o 
  -1  -3   4      539.44      559.87      5.29 o 
   0  -3   4       97.64      109.43      1.00 o 
   1  -3   4       55.33       59.23      0.65 o 
   2  -3   4      513.27      539.66      4.14 o 
   3  -3   4        9.99        5.79      0.17 o 
   4  -3   4        1.12        1.07      0.13 o 
   5  -3   4      117.79      114.39      1.50 o 
   6  -3   4       77.82       79.71      1.20 o 
   7  -3   4       22.75       23.37      0.61 o 
  -7  -2   4        5.92        4.23      0.69 o 
  -6  -2   4      113.53      105.24      3.14 o 
  -5  -2   4       91.18       92.90      2.72 o 
  -4  -2   4       31.60       30.25      0.57 o 
  -3  -2   4        7.38        9.26      0.30 o 
  -2  -2   4      173.76      169.49      1.96 o 
  -1  -2   4      508.97      511.78      4.34 o 
   0  -2   4      104.85       99.27      0.89 o 
   1  -2   4        0.08        0.84      0.14 o 
   2  -2   4      447.44      468.73      3.53 o 
   3  -2   4      189.48      210.38      1.71 o 
   4  -2   4      179.09      171.46      1.78 o 
   5  -2   4       61.77       61.61      0.98 o 
   6  -2   4        7.99        9.08      0.37 o 
   7  -2   4      109.21      113.58      1.72 o 
  -7  -1   4        0.16       -0.04      0.35 o 
  -6  -1   4        9.57       10.43      0.82 o 
  -5  -1   4       12.08       12.57      0.58 o 
  -4  -1   4        5.77        4.79      0.32 o 
  -3  -1   4      521.11      537.31      6.27 o 
  -2  -1   4      146.11      153.88      2.00 o 
  -1  -1   4      553.04      547.29      7.75 o 
   0  -1   4     1212.64     1192.11     16.12 o 
   1  -1   4       31.00       27.90      0.31 o 
   2  -1   4      127.37      138.32      1.22 o 
   3  -1   4      347.63      334.13      2.54 o 
   4  -1   4       15.38       12.38      0.31 o 
   5  -1   4       57.07       57.88      0.92 o 
   6  -1   4       72.81       69.76      1.09 o 
   7  -1   4        6.16        3.81      0.36 o 
  -7   0   4       66.18       58.24      2.15 o 
  -6   0   4        3.47        4.62      0.60 o 
  -5   0   4        6.73        7.12      1.24 o 
  -4   0   4       52.02       54.56      0.73 o 
  -3   0   4        2.81        3.17      0.11 o 
  -2   0   4       24.98       17.95      0.23 o 
  -1   0   4       20.00       24.73      0.40 o 
   0   0   4       71.45       87.27      0.80 o 
   1   0   4       38.47       47.23      0.49 o 
   2   0   4      561.56      575.89      4.21 o 
   3   0   4        5.02        5.83      0.16 o 
   4   0   4       22.43       20.11      0.46 o 
   5   0   4       75.95       74.54      1.10 o 
   6   0   4      126.16      119.36      1.61 o 
   7   0   4       20.64       23.54      0.95 o 
  -8   1   4        7.22        8.35      0.90 o 
  -7   1   4        3.92        5.15      0.68 o 
  -6   1   4        4.22        4.14      0.57 o 
  -5   1   4       11.81        9.73      0.33 o 
  -4   1   4      103.87      107.46      0.88 o 
  -3   1   4      189.00      174.23      1.33 o 
  -2   1   4       30.30       23.23      0.29 o 
  -1   1   4       66.57       80.04      0.69 o 
   0   1   4       20.57       17.16      0.30 o 
   1   1   4     1539.48     1656.16     11.59 o 
   2   1   4       71.50       72.34      0.75 o 
   3   1   4       55.25       60.34      0.80 o 
   4   1   4      277.74      269.49      2.97 o 
   5   1   4       58.38       55.46      0.91 o 
   6   1   4       55.90       53.39      0.94 o 
   7   1   4       11.87       13.82      1.14 o 
  -7   2   4       72.02       81.03      4.14 o 
  -6   2   4      172.63      168.07      2.90 o 
  -5   2   4       72.11       69.64      0.74 o 
  -4   2   4      216.48      210.71      1.52 o 
  -3   2   4        7.07        6.36      0.17 o 
  -2   2   4      842.76      957.76      5.92 o 
  -1   2   4     1538.92     1610.78     12.34 o 
   0   2   4        5.01        7.43      0.18 o 
   1   2   4      416.78      452.62      3.38 o 
   2   2   4      311.15      319.09      2.47 o 
   3   2   4      156.27      152.29      1.60 o 
   4   2   4        1.33        0.91      0.16 o 
   5   2   4      127.32      126.78      1.92 o 
   6   2   4       57.68       56.61      2.26 o 
  -7   3   4       55.02       51.03      1.34 o 
  -6   3   4      263.08      276.71      4.52 o 
  -5   3   4      545.86      562.80      5.34 o 
  -4   3   4       11.54       12.35      0.32 o 
  -3   3   4        0.13        0.16      0.05 o 
  -2   3   4      111.22      120.59      0.94 o 
  -1   3   4      326.22      324.95      2.68 o 
   0   3   4       82.18       78.49      0.87 o 
   1   3   4      254.95      265.63      2.26 o 
   2   3   4       48.17       55.26      0.70 o 
   3   3   4       12.94       12.60      0.69 o 
   4   3   4       83.54       84.35      1.82 o 
   5   3   4       12.41       12.73      0.67 o 
   6   3   4        0.28        0.14      0.47 o 
  -7   4   4       15.29       16.47      1.00 o 
  -6   4   4       13.78       15.43      1.72 o 
  -5   4   4        2.01        2.13      0.19 o 
  -4   4   4      157.76      155.58      1.43 o 
  -3   4   4       13.65       11.94      0.20 o 
  -2   4   4        5.52        5.76      0.26 o 
  -1   4   4      102.55       99.91      1.46 o 
   0   4   4      218.31      205.18      1.83 o 
   1   4   4      179.35      177.54      1.87 o 
   2   4   4       77.32       79.22      1.01 o 
   3   4   4       98.94       94.48      1.98 o 
   4   4   4       98.12       96.34      2.06 o 
   5   4   4       23.35       21.30      0.89 o 
  -7   5   4       31.78       32.81      1.51 o 
  -6   5   4        1.24        0.43      0.27 o 
  -5   5   4        3.42        3.45      0.35 o 
  -4   5   4      104.54      107.09      1.15 o 
  -3   5   4        8.09        8.43      0.45 o 
  -2   5   4        0.23        0.24      0.11 o 
  -1   5   4       44.10       43.30      0.68 o 
   0   5   4       11.26       10.77      0.46 o 
   1   5   4       69.16       68.49      0.94 o 
   2   5   4        8.10        7.97      0.31 o 
   3   5   4        9.56        7.97      0.57 o 
   4   5   4        1.17        1.14      0.35 o 
   5   5   4       93.36       95.59      3.30 o 
  -6   6   4       34.43       34.66      0.88 o 
  -5   6   4        6.21        8.07      0.44 o 
  -4   6   4        0.76        1.37      0.16 o 
  -3   6   4      122.04      118.97      1.56 o 
  -2   6   4        2.31        2.57      0.22 o 
  -1   6   4      232.39      237.27      2.77 o 
   0   6   4       16.36       14.74      0.45 o 
   1   6   4       77.92       80.14      1.16 o 
   2   6   4        1.57        1.42      0.29 o 
   3   6   4       23.93       18.98      0.85 o 
   4   6   4       31.66       33.87      1.19 o 
  -6   7   4        4.25        5.46      0.42 o 
  -5   7   4        0.20       -0.06      0.19 o 
  -4   7   4       46.56       44.24      0.79 o 
  -3   7   4        0.56        1.11      0.23 o 
  -2   7   4       20.54       21.43      0.62 o 
  -1   7   4      171.65      175.37      2.22 o 
   0   7   4       80.40       83.65      1.31 o 
   1   7   4        0.10        0.96      0.43 o 
   2   7   4       45.05       45.25      1.40 o 
   3   7   4       53.68       51.12      1.51 o 
  -5   8   4       29.92       31.11      0.63 o 
  -4   8   4        0.73        0.55      0.19 o 
  -3   8   4       10.20       11.31      0.43 o 
  -2   8   4       63.75       66.36      1.14 o 
  -1   8   4        3.17        4.40      0.42 o 
   0   8   4        7.80        6.79      0.39 o 
   1   8   4       41.99       43.46      0.83 o 
  -3   9   4        1.24        1.12      0.23 o 
  -2   9   4        1.72        0.85      0.22 o 
  -1   9   4       25.28       25.39      0.78 o 
   0 -10   5        2.63        1.83      0.38 o 
   1 -10   5       11.69       12.57      0.81 o 
   2 -10   5        3.41        5.65      0.39 o 
   3 -10   5        0.33        0.35      0.21 o 
  -2  -9   5        9.93        9.33      0.61 o 
  -1  -9   5       15.97       16.25      1.52 o 
   0  -9   5       17.64       18.10      1.10 o 
   1  -9   5        1.34        0.57      0.20 o 
   2  -9   5        0.31        0.38      0.19 o 
   3  -9   5       54.02       53.40      1.00 o 
   4  -9   5        8.76        5.77      0.32 o 
  -3  -8   5        0.04        1.33      0.40 o 
  -2  -8   5        0.76        0.07      0.23 o 
  -1  -8   5       26.89       28.53      0.95 o 
   0  -8   5        2.09        2.07      0.35 o 
   1  -8   5       29.17       24.79      0.65 o 
   2  -8   5       27.02       27.04      0.64 o 
   3  -8   5        0.87        1.31      0.21 o 
   4  -8   5        0.88        0.61      0.17 o 
   5  -8   5       32.17       35.16      0.99 o 
  -4  -7   5        4.88        5.71      0.76 o 
  -3  -7   5        7.12        7.95      0.51 o 
  -2  -7   5      120.11      123.94      3.17 o 
  -1  -7   5       14.91       11.63      0.57 o 
   0  -7   5        5.15        4.46      0.28 o 
   1  -7   5      448.59      438.66      4.76 o 
   2  -7   5        0.77        0.80      0.18 o 
   3  -7   5       22.41       22.84      0.50 o 
   4  -7   5       89.32       87.89      1.29 o 
   5  -7   5       19.68       20.87      1.21 o 
   6  -7   5       14.76       13.82      0.56 o 
  -5  -6   5        0.22        0.16      0.37 o 
  -4  -6   5       24.48       22.13      1.22 o 
  -3  -6   5        7.43        6.87      0.45 o 
  -2  -6   5      112.41      113.65      2.67 o 
  -1  -6   5        0.78        1.34      0.41 o 
   0  -6   5      426.37      405.42      4.36 o 
   1  -6   5       39.34       42.42      0.74 o 
   2  -6   5      781.47      771.69      7.96 o 
   3  -6   5        4.95        4.64      0.26 o 
   4  -6   5       35.59       37.58      0.71 o 
   5  -6   5       17.50       17.56      0.58 o 
   6  -6   5       74.97       73.17      1.19 o 
   7  -6   5        0.09        0.48      0.24 o 
  -6  -5   5        9.14        9.32      0.96 o 
  -5  -5   5       55.81       53.47      2.07 o 
  -4  -5   5      228.90      217.41      5.40 o 
  -3  -5   5      332.79      329.24      5.12 o 
  -2  -5   5       41.13       43.59      0.88 o 
  -1  -5   5       66.66       61.50      1.52 o 
   0  -5   5       13.48       12.83      0.30 o 
   1  -5   5        9.74        9.90      0.25 o 
   2  -5   5      211.04      202.74      3.29 o 
   3  -5   5       60.66       56.50      1.08 o 
   4  -5   5      103.79       92.74      1.29 o 
   5  -5   5        0.07        0.36      0.19 o 
   6  -5   5        9.62        7.36      0.36 o 
   7  -5   5       58.53       59.14      1.25 o 
  -6  -4   5        4.16        4.57      0.69 o 
  -5  -4   5       27.71       24.09      1.27 o 
  -4  -4   5        0.78        0.62      0.22 o 
  -3  -4   5      152.15      149.89      2.16 o 
  -2  -4   5       71.37       69.71      1.01 o 
  -1  -4   5      287.50      293.96      2.95 o 
   0  -4   5      102.86       88.16      0.88 o 
   1  -4   5      366.79      354.59      3.49 o 
   2  -4   5        0.06        0.01      0.06 o 
   3  -4   5      105.24      102.33      1.20 o 
   4  -4   5       96.70       90.63      1.22 o 
   5  -4   5        5.66        3.34      0.25 o 
   6  -4   5        1.65        2.20      0.24 o 
   7  -4   5       18.75       19.32      0.67 o 
  -7  -3   5       34.66       37.23      1.80 o 
  -6  -3   5        1.05        0.68      0.39 o 
  -5  -3   5        0.10        0.11      0.32 o 
  -4  -3   5       78.02       79.20      1.58 o 
  -3  -3   5        6.68        6.28      0.30 o 
  -2  -3   5       45.27       42.02      0.66 o 
  -1  -3   5       73.21       81.45      1.00 o 
   0  -3   5        0.90        2.01      0.10 o 
   1  -3   5      438.42      425.12      3.50 o 
   2  -3   5      279.75      298.61      2.35 o 
   3  -3   5       26.03       26.45      0.52 o 
   4  -3   5       10.80        9.02      0.38 o 
   5  -3   5       36.87       37.97      0.72 o 
   6  -3   5      162.84      161.20      2.96 o 
   7  -3   5        0.27        0.48      0.20 o 
  -7  -2   5        6.85        8.67      0.91 o 
  -6  -2   5       32.61       29.03      1.42 o 
  -5  -2   5       25.28       25.60      1.24 o 
  -4  -2   5        0.16        0.29      0.18 o 
  -3  -2   5       93.69       85.32      1.31 o 
  -2  -2   5       51.04       46.50      0.67 o 
  -1  -2   5      222.85      216.47      1.80 o 
   0  -2   5       67.96       62.72      0.58 o 
   1  -2   5      185.11      183.59      1.58 o 
   2  -2   5      149.13      143.64      1.29 o 
   3  -2   5      183.06      191.19      1.60 o 
   4  -2   5      112.65      112.67      1.29 o 
   5  -2   5      243.00      240.89      2.47 o 
   6  -2   5      106.13      101.50      1.45 o 
   7  -2   5       48.75       47.27      0.93 o 
  -7  -1   5       54.15       53.98      2.13 o 
  -6  -1   5       15.08       16.95      1.03 o 
  -5  -1   5       57.47       54.26      1.87 o 
  -4  -1   5      183.22      176.06      2.90 o 
  -3  -1   5        3.09        3.03      0.20 o 
  -2  -1   5      287.41      303.57      2.73 o 
  -1  -1   5      505.99      512.38      5.31 o 
   0  -1   5      330.05      329.64      2.37 o 
   1  -1   5        1.87        2.28      0.09 o 
   2  -1   5     1495.07     1566.79     12.90 o 
   3  -1   5       62.34       52.11      0.56 o 
   4  -1   5       44.54       41.38      0.63 o 
   5  -1   5      453.90      451.12      4.31 o 
   6  -1   5       45.27       46.79      0.79 o 
   7  -1   5       20.84       22.58      0.65 o 
  -7   0   5        0.42        0.57      0.41 o 
  -6   0   5       42.97       49.55      1.85 o 
  -5   0   5      607.85      618.21      9.06 o 
  -4   0   5       68.58       70.47      1.40 o 
  -3   0   5       14.81       14.62      0.24 o 
  -2   0   5     1183.39     1274.45     11.42 o 
  -1   0   5        7.61        8.20      0.23 o 
   0   0   5       12.29       11.07      0.29 o 
   1   0   5       25.63       24.62      0.33 o 
   2   0   5       48.14       63.68      0.61 o 
   3   0   5        1.77        1.79      0.12 o 
   4   0   5      630.20      625.86      7.36 o 
   5   0   5       74.48       73.08      1.11 o 
   6   0   5       10.25        8.59      0.45 o 
   7   0   5       63.88       67.10      1.16 o 
  -7   1   5        0.56        1.40      0.46 o 
  -6   1   5       54.33       56.44      1.97 o 
  -5   1   5      726.93      743.29     10.79 o 
  -4   1   5        0.35        0.54      0.13 o 
  -3   1   5      309.48      312.48      2.40 o 
  -2   1   5      141.89      125.68      0.93 o 
  -1   1   5     1558.79     1623.91     11.80 o 
   0   1   5       96.04       77.96      1.16 o 
   1   1   5       57.66       47.04      0.44 o 
   2   1   5      164.22      179.34      1.29 o 
   3   1   5       78.85       75.12      1.05 o 
   4   1   5      204.62      201.21      2.33 o 
   5   1   5       30.21       29.79      0.65 o 
   6   1   5       36.45       42.07      1.01 o 
  -7   2   5      129.48      132.36      2.72 o 
  -6   2   5       31.90       34.34      1.90 o 
  -5   2   5       64.38       61.69      0.85 o 
  -4   2   5        4.11        4.70      0.19 o 
  -3   2   5       10.90       12.34      0.19 o 
  -2   2   5      272.15      278.27      1.94 o 
  -1   2   5     1160.24     1173.28     10.81 o 
   0   2   5      107.94      112.31      1.15 o 
   1   2   5      309.61      295.47      2.65 o 
   2   2   5       56.16       49.93      0.65 o 
   3   2   5       24.17       23.00      0.78 o 
   4   2   5       38.00       35.93      1.07 o 
   5   2   5      128.58      129.71      2.58 o 
   6   2   5       36.16       42.63      1.30 o 
  -7   3   5        2.79        2.20      0.38 o 
  -6   3   5       45.64       47.11      1.21 o 
  -5   3   5       81.17       84.31      1.42 o 
  -4   3   5       19.33       20.33      0.36 o 
  -3   3   5      106.31      108.83      1.09 o 
  -2   3   5      105.90      104.82      1.07 o 
  -1   3   5       58.04       52.87      0.63 o 
   0   3   5        2.04        1.58      0.13 o 
   1   3   5      157.34      159.43      1.48 o 
   2   3   5       10.74       14.12      0.36 o 
   3   3   5        8.09        7.53      0.59 o 
   4   3   5       34.60       35.25      1.10 o 
   5   3   5        1.94        1.58      0.36 o 
   6   3   5       12.35       17.15      1.33 o 
  -7   4   5        9.49        9.48      0.87 o 
  -6   4   5        1.02        0.74      0.29 o 
  -5   4   5        0.27        0.45      0.19 o 
  -4   4   5       19.74       20.28      0.34 o 
  -3   4   5        0.23        0.86      0.28 o 
  -2   4   5       34.16       34.17      0.48 o 
  -1   4   5      129.12      121.41      1.78 o 
   0   4   5      245.11      245.82      2.31 o 
   1   4   5        0.15        0.08      0.11 o 
   2   4   5       21.67       20.95      0.47 o 
   3   4   5      216.61      202.17      3.61 o 
   4   4   5       23.05       21.30      1.06 o 
   5   4   5       40.58       44.69      1.75 o 
  -6   5   5        0.32        0.68      0.23 o 
  -5   5   5       36.49       38.11      0.89 o 
  -4   5   5        4.92        5.16      0.23 o 
  -3   5   5        0.18       -0.04      0.11 o 
  -2   5   5       60.06       61.28      0.86 o 
  -1   5   5       52.32       50.99      0.78 o 
   0   5   5      213.47      212.85      2.65 o 
   1   5   5       13.05       13.13      0.38 o 
   2   5   5       96.88       95.06      1.23 o 
   3   5   5       41.78       37.70      1.20 o 
   4   5   5       35.78       37.82      1.25 o 
  -6   6   5        0.15       -0.16      0.27 o 
  -5   6   5        1.00        1.08      0.25 o 
  -4   6   5       22.59       23.26      0.52 o 
  -3   6   5        0.71        1.02      0.18 o 
  -2   6   5        3.23        2.46      0.21 o 
  -1   6   5      239.83      242.34      2.56 o 
   0   6   5       13.39       12.46      0.40 o 
   1   6   5       20.19       21.89      0.53 o 
   2   6   5       32.06       28.67      0.88 o 
   3   6   5        0.01        0.29      0.32 o 
  -5   7   5        1.81        0.59      0.26 o 
  -4   7   5        0.02       -0.07      0.14 o 
  -3   7   5        5.81        7.03      0.34 o 
  -2   7   5        9.48        8.34      0.42 o 
  -1   7   5       21.97       22.19      0.56 o 
   0   7   5       49.15       49.52      0.96 o 
   1   7   5       85.48       91.83      1.44 o 
   2   7   5        2.24        0.93      0.40 o 
  -4   8   5        3.01        3.37      0.27 o 
  -3   8   5       31.47       33.67      0.69 o 
  -2   8   5        2.91        3.24      0.31 o 
  -1   8   5       22.94       23.43      0.60 o 
   0   8   5       12.17       11.29      0.54 o 
   1   8   5       81.30       84.11      1.32 o 
  -2  -9   6        0.17       -0.19      0.26 o 
  -1  -9   6       13.27       13.99      1.00 o 
   0  -9   6       44.44       42.54      1.24 o 
   1  -9   6        1.22        0.17      0.34 o 
   2  -9   6       53.81       60.33      1.09 o 
   3  -9   6       44.40       44.00      0.81 o 
   4  -9   6        6.78        7.09      0.39 o 
  -3  -8   6       18.36       21.18      0.86 o 
  -2  -8   6        2.59        2.88      0.40 o 
  -1  -8   6       48.46       44.18      1.50 o 
   0  -8   6       72.48       60.00      1.47 o 
   1  -8   6        8.85        8.30      0.38 o 
   2  -8   6       15.91       13.96      0.47 o 
   3  -8   6        0.38        0.57      0.17 o 
   4  -8   6       19.40       16.90      0.53 o 
   5  -8   6       56.13       62.06      1.86 o 
  -4  -7   6       29.18       30.49      1.56 o 
  -3  -7   6        0.82        1.36      0.32 o 
  -2  -7   6       11.23       13.16      0.89 o 
  -1  -7   6       17.85       15.23      0.91 o 
   0  -7   6       89.19       81.05      1.72 o 
   1  -7   6        6.79        8.62      0.58 o 
   2  -7   6        1.47        1.21      0.17 o 
   3  -7   6        5.57        5.09      0.30 o 
   4  -7   6       32.38       33.23      0.71 o 
   5  -7   6        0.82        2.05      0.29 o 
   6  -7   6        4.68        3.55      0.50 o 
  -5  -6   6        1.56        1.82      0.58 o 
  -4  -6   6        0.02       -0.32      0.32 o 
  -3  -6   6       19.69       20.61      0.89 o 
  -2  -6   6        8.57        9.51      0.89 o 
  -1  -6   6       33.29       32.30      0.93 o 
   0  -6   6        6.84        7.28      0.61 o 
   1  -6   6        2.73        3.64      0.29 o 
   2  -6   6      476.56      465.76      5.81 o 
   3  -6   6        2.06        2.21      0.21 o 
   4  -6   6        2.88        2.70      0.23 o 
   5  -6   6        8.30       10.18      0.51 o 
   6  -6   6       69.26       63.29      1.30 o 
  -5  -5   6       13.88       15.19      1.06 o 
  -4  -5   6       34.13       30.37      0.94 o 
  -3  -5   6      122.51      120.02      2.25 o 
  -2  -5   6        8.63        9.43      0.50 o 
  -1  -5   6       41.51       40.51      0.84 o 
   0  -5   6       36.45       36.01      0.54 o 
   1  -5   6        4.13        5.21      0.20 o 
   2  -5   6       13.22       13.77      0.37 o 
   3  -5   6       29.41       27.91      0.58 o 
   4  -5   6       68.44       66.47      1.02 o 
   5  -5   6       26.55       30.72      0.88 o 
   6  -5   6       20.94       20.95      0.58 o 
  -6  -4   6        5.91        6.34      0.80 o 
  -5  -4   6       12.14       14.14      1.03 o 
  -4  -4   6       97.32      101.77      1.99 o 
  -3  -4   6       16.47       16.04      0.62 o 
  -2  -4   6       52.41       54.33      1.21 o 
  -1  -4   6      118.80      112.00      2.07 o 
   0  -4   6       35.91       33.95      0.49 o 
   1  -4   6       88.07       84.64      0.87 o 
   2  -4   6      172.91      168.78      1.56 o 
   3  -4   6       49.93       47.83      0.78 o 
   4  -4   6       32.93       30.52      0.74 o 
   5  -4   6      138.33      139.01      1.81 o 
   6  -4   6       50.19       53.29      0.98 o 
   7  -4   6        3.45        5.14      0.42 o 
  -6  -3   6        2.53        2.77      0.59 o 
  -5  -3   6       25.99       29.70      1.40 o 
  -4  -3   6      161.54      166.55      2.87 o 
  -3  -3   6        9.65        9.74      0.47 o 
  -2  -3   6      411.56      419.80      6.27 o 
  -1  -3   6        0.06        0.13      0.08 o 
   0  -3   6       58.99       58.53      0.54 o 
   1  -3   6      212.69      207.43      1.59 o 
   2  -3   6       65.58       67.44      0.69 o 
   3  -3   6       14.93       15.93      0.33 o 
   4  -3   6      257.63      248.88      2.87 o 
   5  -3   6        5.72        4.26      0.28 o 
   6  -3   6        9.98        8.74      0.39 o 
   7  -3   6       22.17       27.06      0.83 o 
  -7  -2   6        1.74        2.13      0.58 o 
  -6  -2   6       16.88       18.34      1.15 o 
  -5  -2   6      152.29      163.44      4.26 o 
  -4  -2   6       30.39       29.42      0.84 o 
  -3  -2   6      145.33      140.91      2.42 o 
  -2  -2   6       43.33       43.29      1.14 o 
  -1  -2   6      534.73      562.20      5.60 o 
   0  -2   6       84.59       77.38      0.75 o 
   1  -2   6       58.16       55.83      0.56 o 
   2  -2   6      131.91      130.86      1.15 o 
   3  -2   6        8.16        5.59      0.21 o 
   4  -2   6        1.64        1.45      0.16 o 
   5  -2   6       22.57       22.76      0.67 o 
   6  -2   6        0.62        0.53      0.18 o 
   7  -2   6       37.79       42.92      0.91 o 
  -7  -1   6       78.17       80.20      2.75 o 
  -6  -1   6       16.96       14.77      1.00 o 
  -5  -1   6      175.92      166.09      2.87 o 
  -4  -1   6       19.52       19.38      0.67 o 
  -3  -1   6        8.07       10.80      0.45 o 
  -2  -1   6        0.57        0.76      0.11 o 
  -1  -1   6        1.92        4.75      0.28 o 
   0  -1   6       24.84       28.85      0.30 o 
   1  -1   6      161.92      186.05      1.61 o 
   2  -1   6     1109.42     1171.08      8.64 o 
   3  -1   6       58.06       57.86      0.65 o 
   4  -1   6       19.25       19.43      0.43 o 
   5  -1   6        0.42        0.45      0.15 o 
   6  -1   6      108.68      104.90      1.36 o 
  -7   0   6        1.10        0.91      0.45 o 
  -6   0   6        0.31       -0.13      0.31 o 
  -5   0   6       53.88       52.96      1.24 o 
  -4   0   6      446.20      435.23      6.52 o 
  -3   0   6       82.92       86.90      1.38 o 
  -2   0   6       91.23       84.54      1.10 o 
  -1   0   6       26.37       29.28      0.44 o 
   0   0   6        2.30        2.62      0.11 o 
   1   0   6       13.26       16.47      0.27 o 
   2   0   6       35.44       35.82      0.53 o 
   3   0   6        0.11       -0.06      0.09 o 
   4   0   6      271.15      272.46      2.94 o 
   5   0   6       72.50       72.78      1.37 o 
   6   0   6        0.55       -0.07      0.20 o 
  -7   1   6        6.45        8.39      0.84 o 
  -6   1   6       27.38       28.83      1.33 o 
  -5   1   6        1.74        1.79      0.25 o 
  -4   1   6       46.19       47.33      0.93 o 
  -3   1   6        6.53        5.22      0.21 o 
  -2   1   6       11.52       12.91      0.40 o 
  -1   1   6      456.42      478.05      3.89 o 
   0   1   6       27.67       25.41      0.45 o 
   1   1   6       28.24       25.91      0.42 o 
   2   1   6        1.47        0.54      0.12 o 
   3   1   6      107.41       95.72      1.93 o 
   4   1   6      105.13      100.56      2.75 o 
   5   1   6        2.72        2.97      0.58 o 
   6   1   6       25.54       27.44      1.05 o 
  -7   2   6       15.07       13.87      0.75 o 
  -6   2   6        3.24        4.50      0.50 o 
  -5   2   6        0.48        0.61      0.17 o 
  -4   2   6       68.08       67.73      1.30 o 
  -3   2   6        6.86        5.69      0.27 o 
  -2   2   6       10.84       13.05      0.56 o 
  -1   2   6       30.36       34.06      0.62 o 
   0   2   6       15.82       16.71      0.36 o 
   1   2   6       52.67       55.25      0.66 o 
   2   2   6      114.58      117.30      1.66 o 
   3   2   6        2.28        1.63      0.30 o 
   4   2   6       75.59       69.36      1.67 o 
   5   2   6       53.83       53.12      1.81 o 
   6   2   6        1.70        1.06      0.59 o 
  -7   3   6        6.71        8.30      0.87 o 
  -6   3   6        1.97        2.07      0.36 o 
  -5   3   6       28.43       26.90      0.72 o 
  -4   3   6       17.00       17.60      0.48 o 
  -3   3   6        2.38        2.24      0.18 o 
  -2   3   6      266.44      272.53      2.99 o 
  -1   3   6      150.17      148.01      1.65 o 
   0   3   6        8.46        7.61      0.23 o 
   1   3   6       27.04       26.89      0.52 o 
   2   3   6       10.33        8.30      0.30 o 
   3   3   6       16.53       14.95      0.70 o 
   4   3   6        1.36        1.88      0.38 o 
   5   3   6        1.18        0.67      0.34 o 
  -7   4   6       42.84       46.29      2.02 o 
  -6   4   6        4.88        4.17      0.41 o 
  -5   4   6       10.81       11.41      0.60 o 
  -4   4   6        2.31        1.62      0.22 o 
  -3   4   6       23.40       19.43      0.88 o 
  -2   4   6        0.01       -0.11      0.11 o 
  -1   4   6      163.33      160.99      1.78 o 
   0   4   6      151.27      152.89      2.16 o 
   1   4   6       29.24       29.07      0.70 o 
   2   4   6        0.56        0.08      0.14 o 
   3   4   6       16.33       19.61      0.85 o 
   4   4   6        1.45        0.76      0.34 o 
  -6   5   6        0.00        0.16      0.21 o 
  -5   5   6       86.74       88.20      2.79 o 
  -4   5   6       20.37       14.77      0.37 o 
  -3   5   6       12.73       10.95      0.37 o 
  -2   5   6       20.31       21.83      0.49 o 
  -1   5   6      291.81      289.52      2.95 o 
   0   5   6       26.00       25.72      0.57 o 
   1   5   6       38.16       37.73      0.70 o 
   2   5   6        9.12        7.84      0.47 o 
   3   5   6        6.79        4.62      0.62 o 
   4   5   6       48.56       49.27      1.50 o 
  -6   6   6        1.35        1.92      0.39 o 
  -5   6   6        8.87        7.09      1.39 o 
  -4   6   6      100.31       91.21      1.47 o 
  -3   6   6        0.02        0.32      0.14 o 
  -2   6   6       35.15       31.29      0.63 o 
  -1   6   6      159.32      158.09      1.85 o 
   0   6   6       91.97       95.20      1.29 o 
   1   6   6        1.12        1.29      0.21 o 
   2   6   6        0.60        0.10      0.31 o 
   3   6   6        6.98        6.30      0.61 o 
  -5   7   6        8.68        7.93      0.84 o 
  -4   7   6        0.69        1.05      0.23 o 
  -3   7   6        5.93        5.80      0.66 o 
  -2   7   6        8.93        9.09      0.38 o 
  -1   7   6        9.85       11.06      0.42 o 
   0   7   6        3.18        3.95      0.30 o 
   1   7   6       55.54       57.37      0.99 o 
  -2   8   6       18.82       19.95      0.56 o 
  -1   8   6        0.19        0.21      0.19 o 
  -1  -9   7       28.65       29.47      1.07 o 
   0  -9   7        0.01        0.29      0.30 o 
   1  -9   7       35.74       32.44      1.11 o 
   2  -9   7       51.43       56.22      1.22 o 
   3  -9   7       14.42       16.36      0.55 o 
  -2  -8   7       43.08       46.00      1.31 o 
  -1  -8   7        0.81        0.89      0.30 o 
   0  -8   7        0.47       -0.10      0.25 o 
   1  -8   7       41.37       45.50      1.99 o 
   2  -8   7        5.31        4.69      0.38 o 
   3  -8   7       15.78       12.66      0.47 o 
   4  -8   7        2.33        1.92      0.31 o 
  -4  -7   7       17.98       21.13      1.32 o 
  -3  -7   7       13.10       13.26      0.67 o 
  -2  -7   7        5.58        4.13      0.42 o 
  -1  -7   7        0.30        1.02      0.44 o 
   0  -7   7       54.39       53.61      1.34 o 
   1  -7   7        0.80        0.53      0.26 o 
   2  -7   7        4.74        3.83      0.28 o 
   3  -7   7        6.79        8.49      0.37 o 
   4  -7   7       26.74       27.16      0.66 o 
   5  -7   7       22.17       21.03      0.71 o 
  -4  -6   7        1.35        1.67      0.63 o 
  -3  -6   7       13.59       13.28      0.80 o 
  -2  -6   7        0.01        0.21      0.22 o 
  -1  -6   7       91.86       88.20      1.83 o 
   0  -6   7        0.05        0.33      0.31 o 
   1  -6   7       20.08       19.93      0.60 o 
   2  -6   7        5.28        5.87      0.44 o 
   3  -6   7       27.59       29.43      0.92 o 
   4  -6   7       36.76       35.97      0.74 o 
   5  -6   7        9.22        9.78      0.48 o 
   6  -6   7        0.01       -0.20      0.20 o 
  -5  -5   7        0.00        0.29      0.41 o 
  -4  -5   7       26.10       26.66      0.91 o 
  -3  -5   7       45.27       45.93      1.20 o 
  -2  -5   7       21.09       19.81      0.76 o 
  -1  -5   7        0.68        0.31      0.23 o 
   0  -5   7       30.21       28.51      1.03 o 
   1  -5   7      288.12      288.32      3.71 o 
   2  -5   7       33.86       33.31      0.71 o 
   3  -5   7        9.99       11.66      0.39 o 
   4  -5   7        8.00        8.17      0.34 o 
   5  -5   7       13.40       13.54      0.55 o 
   6  -5   7        5.27        4.95      0.41 o 
  -6  -4   7        0.84        0.44      0.45 o 
  -5  -4   7       91.49       91.87      2.95 o 
  -4  -4   7       70.09       69.83      2.36 o 
  -3  -4   7       70.67       67.98      1.49 o 
  -2  -4   7       18.64       20.77      1.10 o 
  -1  -4   7       53.40       53.04      1.20 o 
   0  -4   7        6.10        6.72      0.61 o 
   1  -4   7       48.18       53.97      0.84 o 
   2  -4   7      276.99      280.01      2.63 o 
   3  -4   7      192.83      192.67      2.28 o 
   4  -4   7        1.73        0.55      0.20 o 
   5  -4   7       24.12       22.34      0.58 o 
   6  -4   7      242.72      239.37      2.91 o 
  -6  -3   7        5.63        5.05      0.74 o 
  -5  -3   7        0.12        0.38      0.38 o 
  -4  -3   7      511.27      519.42      7.81 o 
  -3  -3   7        1.27        1.94      0.29 o 
  -2  -3   7       35.05       31.73      0.87 o 
  -1  -3   7       52.73       50.60      0.88 o 
   0  -3   7       95.11      101.82      1.31 o 
   1  -3   7       94.33       93.68      1.09 o 
   2  -3   7       37.05       38.73      0.52 o 
   3  -3   7       47.69       48.27      0.99 o 
   4  -3   7       67.67       62.95      1.02 o 
   5  -3   7      105.94      108.88      1.43 o 
   6  -3   7       12.81       11.12      0.52 o 
  -6  -2   7        2.91        2.59      0.58 o 
  -5  -2   7       49.90       48.49      1.31 o 
  -4  -2   7      296.69      299.87      4.75 o 
  -3  -2   7       52.19       50.57      1.62 o 
  -2  -2   7      170.26      174.16      2.89 o 
  -1  -2   7      214.88      219.54      2.87 o 
   0  -2   7      201.54      204.99      3.08 o 
   1  -2   7      104.90      107.56      1.35 o 
   2  -2   7      135.48      145.93      1.48 o 
   3  -2   7        2.72        1.35      0.15 o 
   4  -2   7       54.37       57.23      0.83 o 
   5  -2   7        3.53        3.02      0.23 o 
   6  -2   7        5.16        4.17      0.29 o 
  -7  -1   7        1.17        0.18      0.44 o 
  -6  -1   7        1.69        1.15      0.45 o 
  -5  -1   7      127.40      136.12      3.89 o 
  -4  -1   7        1.65        1.16      0.26 o 
  -3  -1   7        2.41        2.32      0.23 o 
  -2  -1   7       10.17       11.54      0.54 o 
  -1  -1   7       19.85       23.20      0.50 o 
   0  -1   7        0.14        0.81      0.11 o 
   1  -1   7        5.25        4.25      0.43 o 
   2  -1   7      195.44      196.57      1.90 o 
   3  -1   7        8.70        9.55      0.45 o 
   4  -1   7       65.43       63.24      1.19 o 
   5  -1   7       37.31       36.55      0.91 o 
   6  -1   7       55.26       54.78      1.49 o 
  -7   0   7        0.12       -0.19      0.39 o 
  -6   0   7       15.66       16.69      1.06 o 
  -5   0   7        0.39        0.25      0.23 o 
  -4   0   7        0.85        0.71      0.18 o 
  -3   0   7       66.15       66.38      1.16 o 
  -2   0   7      144.23      148.16      1.78 o 
  -1   0   7       54.33       48.82      0.91 o 
   0   0   7       14.51       12.44      0.41 o 
   1   0   7      172.20      166.57      2.29 o 
   2   0   7        3.87        5.17      0.23 o 
   3   0   7       15.71       16.80      0.71 o 
   4   0   7       47.66       50.27      1.35 o 
   5   0   7        1.02        0.70      0.32 o 
   6   0   7       10.77        9.95      1.63 o 
  -7   1   7       15.34       18.41      0.92 o 
  -6   1   7        9.36        8.98      0.59 o 
  -5   1   7        3.76        3.05      0.30 o 
  -4   1   7       74.19       77.86      1.72 o 
  -3   1   7        6.45        7.54      0.31 o 
  -2   1   7       53.12       51.92      0.84 o 
  -1   1   7        6.91        8.25      0.30 o 
   0   1   7       60.78       62.46      1.08 o 
   1   1   7        5.33        4.59      0.30 o 
   2   1   7       28.53       29.95      0.89 o 
   3   1   7       60.89       64.42      2.96 o 
   4   1   7        0.55        0.85      0.31 o 
   5   1   7        0.38        0.29      0.29 o 
  -7   2   7        0.20       -0.09      0.45 o 
  -6   2   7       50.52       50.58      2.07 o 
  -5   2   7        1.97        2.71      0.30 o 
  -4   2   7       45.15       38.95      1.17 o 
  -3   2   7        8.05        8.94      0.39 o 
  -2   2   7      371.57      361.28      4.48 o 
  -1   2   7       22.24       20.25      0.49 o 
   0   2   7       88.60       88.93      1.24 o 
   1   2   7       58.17       56.36      0.82 o 
   2   2   7       24.87       23.98      0.50 o 
   3   2   7       90.33       78.21      1.79 o 
   4   2   7      139.25      134.31      3.20 o 
   5   2   7       17.92       21.11      3.13 o 
  -6   3   7        0.23        0.24      0.27 o 
  -5   3   7        2.11        2.68      0.31 o 
  -4   3   7       66.38       57.97      1.18 o 
  -3   3   7        1.54        1.04      0.22 o 
  -2   3   7      255.65      240.78      2.78 o 
  -1   3   7      354.13      356.18      3.48 o 
   0   3   7      816.90      808.82      7.98 o 
   1   3   7       11.88       12.59      0.38 o 
   2   3   7       28.08       25.89      0.55 o 
   3   3   7      154.63      139.69      2.77 o 
   4   3   7       16.78       17.80      0.83 o 
   5   3   7        0.00       -0.03      0.30 o 
  -6   4   7        1.39        1.08      0.28 o 
  -5   4   7       41.58       41.16      0.71 o 
  -4   4   7        6.51        3.57      0.24 o 
  -3   4   7       16.52       13.90      0.42 o 
  -2   4   7        0.46        0.59      0.15 o 
  -1   4   7       33.04       31.27      0.61 o 
   0   4   7      103.23      100.73      1.29 o 
   1   4   7       73.30       73.53      1.05 o 
   2   4   7       37.46       36.73      0.78 o 
   3   4   7        1.97        2.77      0.44 o 
   4   4   7       14.88       13.48      1.05 o 
  -6   5   7        2.00        2.47      0.43 o 
  -5   5   7        5.69        7.50      0.57 o 
  -4   5   7        7.26        7.79      0.49 o 
  -3   5   7        3.25        2.26      0.31 o 
  -2   5   7       44.51       44.88      0.77 o 
  -1   5   7        9.40        9.66      0.36 o 
   0   5   7        9.63        7.63      0.34 o 
   1   5   7       30.57       32.64      0.67 o 
   2   5   7        0.03       -0.02      0.22 o 
   3   5   7        0.02       -0.10      0.30 o 
  -5   6   7        0.56        1.29      0.31 o 
  -4   6   7        0.08       -0.02      0.16 o 
  -3   6   7       11.73       12.49      0.41 o 
  -2   6   7        1.95        2.15      0.32 o 
  -1   6   7       31.39       31.47      0.67 o 
   0   6   7       11.09       11.72      0.53 o 
   1   6   7        3.12        3.09      0.28 o 
   2   6   7       12.66       12.06      0.84 o 
  -3   7   7        0.35        0.49      0.19 o 
  -2   7   7        3.66        3.11      0.28 o 
  -1   7   7        0.01        0.50      0.19 o 
   0   7   7        0.57        0.60      0.21 o 
   0  -9   8        1.78        1.90      0.39 o 
   1  -9   8        4.93        4.84      0.53 o 
   2  -9   8        0.04        0.04      0.29 o 
  -2  -8   8       53.64       58.85      1.80 o 
  -1  -8   8        1.48        1.19      0.67 o 
   0  -8   8        0.81        0.14      0.26 o 
   1  -8   8       24.58       29.56      1.03 o 
   2  -8   8       13.89       11.88      0.68 o 
   3  -8   8        8.06        7.36      0.46 o 
   4  -8   8       14.41       15.85      0.54 o 
  -3  -7   8        2.19        2.23      0.38 o 
  -2  -7   8        6.96        7.91      0.55 o 
  -1  -7   8       14.53       13.27      0.66 o 
   0  -7   8        4.00        5.94      0.49 o 
   1  -7   8       14.41       12.96      0.67 o 
   2  -7   8        0.40        0.32      0.27 o 
   3  -7   8       59.79       60.46      1.05 o 
   4  -7   8       12.51       15.77      0.52 o 
   5  -7   8        4.91        4.97      0.42 o 
  -4  -6   8       34.83       37.70      2.00 o 
  -3  -6   8        0.32        0.46      0.27 o 
  -2  -6   8       49.38       48.15      1.28 o 
  -1  -6   8      175.08      173.11      3.08 o 
   0  -6   8        0.26       -0.18      0.22 o 
   1  -6   8       44.17       42.41      1.16 o 
   2  -6   8        8.59        7.02      0.49 o 
   3  -6   8        0.04        0.12      0.16 o 
   4  -6   8        8.96        7.74      0.37 o 
   5  -6   8      132.98      137.51      2.25 o 
  -5  -5   8       23.75       24.63      1.40 o 
  -4  -5   8      134.02      136.84      3.86 o 
  -3  -5   8        8.82       10.36      0.58 o 
  -2  -5   8      107.20      100.20      2.01 o 
  -1  -5   8       17.93       15.53      1.27 o 
   0  -5   8       39.54       38.49      1.05 o 
   1  -5   8      365.48      366.02      5.69 o 
   2  -5   8      299.85      286.28      4.58 o 
   3  -5   8       22.20       21.83      0.59 o 
   4  -5   8       19.36       22.51      0.69 o 
   5  -5   8       12.45       12.50      0.56 o 
  -5  -4   8       28.45       32.26      1.58 o 
  -4  -4   8        9.22        9.42      0.56 o 
  -3  -4   8       30.14       29.40      0.92 o 
  -2  -4   8       59.16       59.59      1.37 o 
  -1  -4   8       16.19       15.50      0.63 o 
   0  -4   8        3.43        3.80      0.36 o 
   1  -4   8       41.11       41.23      1.06 o 
   2  -4   8        1.22        1.03      0.25 o 
   3  -4   8       82.40       86.92      1.35 o 
   4  -4   8       60.73       57.12      1.15 o 
   5  -4   8        0.02        0.32      0.19 o 
   6  -4   8       19.93       22.96      0.65 o 
  -6  -3   8       23.55       24.10      1.38 o 
  -5  -3   8       19.04       13.49      1.02 o 
  -4  -3   8        1.25        1.87      0.33 o 
  -3  -3   8        1.93        1.74      0.30 o 
  -2  -3   8       41.26       39.74      1.03 o 
  -1  -3   8        0.05       -0.08      0.15 o 
   0  -3   8        1.02        0.87      0.15 o 
   1  -3   8        7.02        6.69      0.33 o 
   2  -3   8       50.29       54.08      1.04 o 
   3  -3   8       27.07       26.52      0.59 o 
   4  -3   8       14.67       15.52      0.50 o 
   5  -3   8        9.53       11.22      0.39 o 
   6  -3   8       14.53       15.63      0.62 o 
  -6  -2   8        8.25        7.97      0.83 o 
  -5  -2   8       80.60       79.30      1.75 o 
  -4  -2   8        5.11        5.74      0.44 o 
  -3  -2   8       34.30       34.45      0.95 o 
  -2  -2   8       31.31       32.48      0.75 o 
  -1  -2   8       21.88       20.27      0.45 o 
   0  -2   8       99.04      100.38      1.32 o 
   1  -2   8        0.01       -0.12      0.12 o 
   2  -2   8       43.88       44.57      0.76 o 
   3  -2   8       22.20       21.00      0.51 o 
   4  -2   8       11.74       14.37      0.70 o 
   5  -2   8       19.39       19.34      0.86 o 
   6  -2   8        6.54        8.35      0.65 o 
  -6  -1   8        2.40        3.45      0.63 o 
  -5  -1   8       31.70       33.24      1.89 o 
  -4  -1   8       15.81       14.81      0.53 o 
  -3  -1   8        5.91        5.08      0.31 o 
  -2  -1   8       74.59       77.23      1.30 o 
  -1  -1   8        0.16        0.40      0.15 o 
   0  -1   8        5.52        4.65      0.36 o 
   1  -1   8       73.63       74.49      1.25 o 
   2  -1   8        0.02        0.21      0.20 o 
   3  -1   8       22.46       25.19      0.88 o 
   4  -1   8       27.63       28.65      1.52 o 
   5  -1   8       18.07       19.64      0.86 o 
  -6   0   8        2.11        1.75      0.56 o 
  -5   0   8        4.04        5.00      0.46 o 
  -4   0   8       15.40       14.80      0.83 o 
  -3   0   8       13.07       13.57      0.61 o 
  -2   0   8        3.02        2.24      0.23 o 
  -1   0   8       14.35       13.55      0.46 o 
   0   0   8      176.13      167.24      4.90 o 
   1   0   8      136.87      138.86      2.03 o 
   2   0   8        0.03        0.16      0.18 o 
   3   0   8      203.17      193.14      3.43 o 
   4   0   8        0.22        0.27      0.28 o 
   5   0   8       10.04        8.98      0.66 o 
  -6   1   8        1.33        0.68      0.45 o 
  -5   1   8       62.37       58.06      1.49 o 
  -4   1   8       44.43       51.34      1.36 o 
  -3   1   8        3.20        2.70      0.36 o 
  -2   1   8       33.76       32.75      0.77 o 
  -1   1   8        6.43        7.89      1.62 o 
   0   1   8      401.44      391.56      5.30 o 
   1   1   8        2.47        2.13      0.28 o 
   2   1   8      118.54      110.59      1.76 o 
   3   1   8       37.49       43.75      1.92 o 
   4   1   8      183.07      176.97      6.04 o 
   5   1   8        0.39        0.38      0.31 o 
  -6   2   8       32.25       37.39      1.21 o 
  -5   2   8        3.41        4.77      0.48 o 
  -4   2   8        0.01        0.23      0.20 o 
  -3   2   8       84.91       70.08      1.11 o 
  -2   2   8      282.61      291.08      3.76 o 
  -1   2   8      270.03      266.22      3.48 o 
   0   2   8      240.82      243.54      2.83 o 
   1   2   8        6.33        6.96      0.30 o 
   2   2   8        5.55        4.45      0.31 o 
   3   2   8        1.71        1.82      0.39 o 
   4   2   8       29.13       36.15      1.22 o 
  -6   3   8       12.94       15.68      0.64 o 
  -5   3   8        0.81        0.39      0.22 o 
  -4   3   8        6.18        3.72      0.34 o 
  -3   3   8       34.05       30.51      1.08 o 
  -2   3   8        1.02        0.44      0.24 o 
  -1   3   8       15.77       14.89      0.62 o 
   0   3   8      114.52      113.54      1.40 o 
   1   3   8        0.17        0.32      0.15 o 
   2   3   8        0.49        0.35      0.19 o 
   3   3   8       28.64       30.31      1.10 o 
   4   3   8        1.83        1.19      0.37 o 
  -5   4   8        7.19        7.55      0.45 o 
  -4   4   8       36.66       32.62      0.68 o 
  -3   4   8        0.41        0.39      0.16 o 
  -2   4   8        7.82        7.81      0.36 o 
  -1   4   8       12.49       14.46      0.44 o 
   0   4   8        0.56        0.21      0.15 o 
   1   4   8        2.72        3.02      0.25 o 
   2   4   8        4.69        4.51      0.50 o 
   3   4   8        3.10        2.59      0.46 o 
  -5   5   8        0.28        0.59      0.17 o 
  -4   5   8        9.47        8.86      0.38 o 
  -3   5   8        3.21        4.42      0.31 o 
  -2   5   8        2.71        1.98      0.22 o 
  -1   5   8        3.40        3.26      0.27 o 
   0   5   8        6.25        5.75      0.33 o 
   1   5   8        4.49        5.05      0.32 o 
   2   5   8        1.18        0.90      0.37 o 
  -4   6   8        0.01       -0.08      0.17 o 
  -3   6   8        8.55        8.69      0.41 o 
  -2   6   8        2.52        3.21      0.28 o 
  -1   6   8        0.16        0.42      0.19 o 
   0   6   8        6.63        5.22      0.58 o 
   1   6   8        2.40        1.24      0.23 o 
  -1  -8   9        0.85        0.22      0.41 o 
   0  -8   9        2.61        1.95      0.40 o 
   1  -8   9       28.66       31.20      1.94 o 
   2  -8   9        0.09       -0.27      0.27 o 
   3  -8   9        0.55        0.40      0.31 o 
  -2  -7   9       10.01       12.15      0.69 o 
  -1  -7   9       54.90       51.83      1.41 o 
   0  -7   9        2.69        2.22      0.39 o 
   1  -7   9       17.22       17.49      0.99 o 
   2  -7   9        0.18        0.43      0.30 o 
   3  -7   9       13.67       14.58      1.15 o 
   4  -7   9        2.50        2.90      0.36 o 
  -3  -6   9        0.26        0.08      0.43 o 
  -2  -6   9        1.79        1.95      0.35 o 
  -1  -6   9        0.10        0.47      0.27 o 
   0  -6   9        0.35        0.80      0.43 o 
   1  -6   9        1.85        1.68      0.34 o 
   2  -6   9        1.63        2.24      0.37 o 
   3  -6   9        2.08        1.67      0.38 o 
   4  -6   9       16.02       16.42      0.80 o 
  -4  -5   9       13.19       13.21      0.96 o 
  -3  -5   9       11.69       13.10      0.66 o 
  -2  -5   9       12.73       14.14      0.67 o 
  -1  -5   9        2.38        2.63      0.36 o 
   0  -5   9        6.68        7.38      0.50 o 
   1  -5   9       51.90       52.82      1.32 o 
   2  -5   9       16.25       15.34      0.69 o 
   3  -5   9       43.27       47.35      1.02 o 
   4  -5   9        1.36        1.59      0.36 o 
   5  -5   9        0.54        0.20      0.24 o 
  -5  -4   9       11.88       15.22      1.14 o 
  -4  -4   9       76.02       73.81      1.71 o 
  -3  -4   9        0.03        0.02      0.22 o 
  -2  -4   9        0.54        1.17      0.43 o 
  -1  -4   9       16.79       16.76      0.62 o 
   0  -4   9       29.76       30.37      2.94 o 
   1  -4   9      132.24      134.53      2.92 o 
   2  -4   9        2.81        3.26      0.30 o 
   3  -4   9        6.64        7.55      0.40 o 
   4  -4   9        4.86        4.44      0.46 o 
   5  -4   9       24.18       26.54      0.79 o 
  -5  -3   9       59.81       63.22      1.57 o 
  -4  -3   9      165.14      170.50      3.09 o 
  -3  -3   9        3.00        3.24      0.47 o 
  -2  -3   9        0.41        0.50      0.18 o 
  -1  -3   9        8.72        8.73      0.40 o 
   0  -3   9       14.33       13.36      0.40 o 
   1  -3   9       42.75       41.83      0.88 o 
   2  -3   9       27.45       28.88      0.71 o 
   3  -3   9       67.54       71.82      1.32 o 
   4  -3   9        0.38        0.16      0.35 o 
   5  -3   9       23.06       21.72      2.14 o 
  -5  -2   9       58.14       58.14      1.47 o 
  -4  -2   9        5.21        5.52      0.38 o 
  -3  -2   9       13.72       14.58      0.53 o 
  -2  -2   9       28.58       27.02      0.70 o 
  -1  -2   9        0.71        0.47      0.21 o 
   0  -2   9        0.53        0.37      0.17 o 
   1  -2   9        6.34        4.82      0.40 o 
   2  -2   9       79.13       78.50      1.38 o 
   3  -2   9       12.85       12.44      0.64 o 
   4  -2   9        4.37        3.31      0.44 o 
   5  -2   9       15.92       16.53      0.83 o 
  -5  -1   9       68.98       68.15      2.23 o 
  -4  -1   9        8.72        9.45      0.84 o 
  -3  -1   9       11.11        9.28      0.55 o 
  -2  -1   9       92.81       96.63      2.77 o 
  -1  -1   9        6.51        6.82      0.36 o 
   0  -1   9      147.53      157.26      4.49 o 
   1  -1   9       11.90       12.54      0.60 o 
   2  -1   9       30.81       32.75      1.16 o 
   3  -1   9        1.72        0.73      0.31 o 
   4  -1   9        2.24        0.99      0.34 o 
   5  -1   9        5.57        5.35      0.56 o 
  -5   0   9        5.10        5.93      1.33 o 
  -4   0   9        6.60        7.04      0.82 o 
  -3   0   9       33.53       29.98      0.99 o 
  -2   0   9        0.10        0.07      0.20 o 
  -1   0   9       25.17       24.95      0.81 o 
   0   0   9       34.42       35.87      1.01 o 
   1   0   9      350.48      351.85      5.45 o 
   2   0   9        0.48        0.24      0.20 o 
   3   0   9       12.08       15.74      0.75 o 
   4   0   9        1.57        0.31      0.33 o 
   5   0   9       17.65       19.38      0.93 o 
  -5   1   9        6.20        5.67      0.52 o 
  -4   1   9       86.67       81.33      1.89 o 
  -3   1   9        0.25       -0.06      0.22 o 
  -2   1   9        6.94        6.60      0.39 o 
  -1   1   9       70.85       72.38      1.59 o 
   0   1   9       67.44       65.67      1.51 o 
   1   1   9      108.25      112.95      1.82 o 
   2   1   9       15.18       14.92      0.90 o 
   3   1   9       53.21       51.29      3.08 o 
   4   1   9       44.52       40.77      1.32 o 
  -5   2   9       33.44       31.19      1.11 o 
  -4   2   9       61.64       53.62      1.49 o 
  -3   2   9       23.41       24.35      0.75 o 
  -2   2   9       15.25       18.73      0.62 o 
  -1   2   9        0.19        0.43      0.20 o 
   0   2   9       58.76       62.51      1.26 o 
   1   2   9        7.21        7.90      0.39 o 
   2   2   9       18.86       18.26      0.82 o 
   3   2   9       13.11       11.96      0.78 o 
   4   2   9        0.78        0.83      0.48 o 
  -5   3   9        0.53        0.68      0.26 o 
  -4   3   9        4.23        3.23      0.36 o 
  -3   3   9       11.76       10.64      0.52 o 
  -2   3   9       28.10       24.67      0.74 o 
  -1   3   9        0.74        1.49      0.24 o 
   0   3   9       10.44       12.06      0.41 o 
   1   3   9        0.10        0.14      0.16 o 
   2   3   9        7.31        8.40      1.59 o 
   3   3   9       47.73       44.97      1.41 o 
  -4   4   9        0.00       -0.01      0.19 o 
  -3   4   9       27.12       20.69      0.58 o 
  -2   4   9       70.16       64.80      1.33 o 
  -1   4   9       23.50       24.06      0.64 o 
   0   4   9       28.10       27.87      0.67 o 
   1   4   9        0.23        0.33      0.18 o 
   2   4   9       21.38       22.08      0.96 o 
  -4   5   9        4.98        5.05      0.40 o 
  -3   5   9        2.65        2.70      0.28 o 
  -2   5   9        0.01        0.04      0.20 o 
  -1   5   9        3.56        3.64      0.34 o 
   0   5   9       39.60       41.06      1.15 o 
   1   5   9        2.94        4.77      0.33 o 
  -1  -7  10       23.27       23.68      0.94 o 
   0  -7  10        4.10        4.43      0.48 o 
   1  -7  10        1.13        0.42      0.32 o 
   2  -7  10       40.69       43.45      1.83 o 
   3  -7  10        5.21        4.37      0.50 o 
  -2  -6  10       20.34       20.71      1.19 o 
  -1  -6  10        2.94        2.87      0.41 o 
   0  -6  10       16.56       15.35      0.72 o 
   1  -6  10        1.41        1.40      0.41 o 
   2  -6  10        0.47        1.45      0.50 o 
   3  -6  10        2.23        2.84      0.41 o 
  -3  -5  10       15.39       14.11      0.71 o 
  -2  -5  10       17.19       18.19      0.77 o 
  -1  -5  10       30.15       30.05      1.68 o 
   0  -5  10       13.76       15.63      0.72 o 
   1  -5  10       51.39       47.32      1.28 o 
   2  -5  10        6.56        7.13      0.53 o 
   3  -5  10       45.89       50.40      1.32 o 
   4  -5  10        0.43        0.33      0.57 o 
  -4  -4  10        0.74        1.36      0.42 o 
  -3  -4  10       16.38       13.98      0.56 o 
  -2  -4  10        8.16        7.23      0.41 o 
  -1  -4  10        2.20        2.18      0.33 o 
   0  -4  10       74.24       75.40      1.66 o 
   1  -4  10      127.20      135.69      2.05 o 
   2  -4  10       23.44       21.58      0.81 o 
   3  -4  10        8.33        6.80      0.50 o 
   4  -4  10        3.75        4.92      0.73 o 
  -4  -3  10       85.38       92.27      1.69 o 
  -3  -3  10       11.84       13.06      0.54 o 
  -2  -3  10        1.22        1.16      0.29 o 
  -1  -3  10        0.48        0.84      0.26 o 
   0  -3  10       21.95       23.30      0.80 o 
   1  -3  10       92.95       98.14      1.98 o 
   2  -3  10        3.01        4.42      0.93 o 
   3  -3  10        3.54        3.81      1.15 o 
   4  -3  10        6.16        8.64      0.62 o 
  -5  -2  10        0.78        0.03      0.40 o 
  -4  -2  10        1.60        2.05      0.38 o 
  -3  -2  10        5.21        3.95      0.45 o 
  -2  -2  10       21.50       21.15      0.82 o 
  -1  -2  10        7.56        8.47      0.53 o 
   0  -2  10       49.73       49.16      1.23 o 
   1  -2  10      120.90      119.43      2.29 o 
   2  -2  10       27.36       31.92      1.00 o 
   3  -2  10       64.84       71.71      1.73 o 
   4  -2  10        7.24        5.85      0.55 o 
  -5  -1  10       26.21       27.79      1.35 o 
  -4  -1  10        0.12        0.06      0.54 o 
  -3  -1  10       32.63       33.77      1.09 o 
  -2  -1  10        1.06        1.03      0.29 o 
  -1  -1  10        9.44        9.63      0.45 o 
   0  -1  10      229.05      235.40      3.90 o 
   1  -1  10        0.40        0.12      0.25 o 
   2  -1  10        0.04       -0.05      0.23 o 
   3  -1  10       30.15       26.70      1.34 o 
   4  -1  10       13.87       13.51      0.75 o 
  -5   0  10        6.46        7.58      0.61 o 
  -4   0  10        0.00        0.07      0.27 o 
  -3   0  10       13.99       11.67      0.65 o 
  -2   0  10        0.00        0.27      0.37 o 
  -1   0  10       57.54       62.21      2.83 o 
   0   0  10       48.48       48.75      1.26 o 
   1   0  10        0.12        0.25      0.23 o 
   2   0  10       16.17       15.38      0.60 o 
   3   0  10       11.27       13.64      0.73 o 
   4   0  10        0.41        1.28      0.52 o 
  -5   1  10        2.64        3.52      0.68 o 
  -4   1  10        0.02        0.35      0.43 o 
  -3   1  10       48.11       42.35      1.28 o 
  -2   1  10       11.02       11.09      0.94 o 
  -1   1  10        5.68        5.52      0.61 o 
   0   1  10       43.59       38.58      2.19 o 
   1   1  10       34.57       34.45      1.38 o 
   2   1  10        3.39        3.21      0.56 o 
   3   1  10       14.32       13.20      0.77 o 
  -5   2  10        6.36        6.27      0.85 o 
  -4   2  10        4.59        5.81      0.78 o 
  -3   2  10       61.95       57.67      2.22 o 
  -2   2  10       12.30       10.28      0.85 o 
  -1   2  10        3.57        3.83      0.45 o 
   0   2  10        8.35        9.63      1.25 o 
   1   2  10        1.89        1.97      0.27 o 
   2   2  10        5.24        5.53      0.54 o 
   3   2  10       78.58       81.81      2.95 o 
  -4   3  10       10.37        9.73      0.68 o 
  -3   3  10       54.83       52.32      2.82 o 
  -2   3  10       45.55       40.92      1.88 o 
  -1   3  10       15.88       14.91      0.55 o 
   0   3  10       11.43       11.32      0.47 o 
   1   3  10        0.41        0.55      0.22 o 
   2   3  10        3.81        5.18      0.78 o 
  -3   4  10        2.97        1.18      0.24 o 
  -2   4  10       63.14       74.61      1.60 o 
  -1   4  10        5.37        5.55      0.38 o 
   0   4  10        6.76        6.25      0.39 o 
  -1  -6  11        9.44        9.76      1.14 o 
   0  -6  11        2.94        2.58      0.41 o 
   1  -6  11        5.64        5.60      0.53 o 
   2  -6  11        0.44        0.35      0.32 o 
  -2  -5  11        0.30        0.35      0.30 o 
  -1  -5  11        3.43        4.20      0.80 o 
   0  -5  11       28.19       30.10      1.03 o 
   1  -5  11       93.26       93.19      2.86 o 
   2  -5  11        7.18        5.68      0.74 o 
   3  -5  11       55.18       62.67      2.19 o 
  -3  -4  11        2.68        2.25      0.40 o 
  -2  -4  11        4.26        3.01      0.61 o 
  -1  -4  11        2.45        2.72      0.59 o 
   0  -4  11       13.44       13.86      1.00 o 
   1  -4  11        1.94        1.65      0.35 o 
   2  -4  11        0.88        0.63      0.31 o 
   3  -4  11       40.71       44.96      1.86 o 
  -3  -3  11        0.69        0.97      0.31 o 
  -2  -3  11        1.68        1.85      0.37 o 
  -1  -3  11       15.88       17.40      1.12 o 
   0  -3  11       10.47        9.94      0.90 o 
   1  -3  11        3.41        2.07      0.38 o 
   2  -3  11        0.02        0.12      0.26 o 
   3  -3  11        0.73        0.60      0.43 o 
  -4  -2  11       13.05       13.62      0.98 o 
  -3  -2  11       28.83       26.71      1.00 o 
  -2  -2  11        0.60        0.57      0.29 o 
  -1  -2  11       13.68       13.00      0.76 o 
   0  -2  11       51.04       50.76      3.16 o 
   1  -2  11       10.89        9.22      0.58 o 
   2  -2  11       13.64       16.68      0.75 o 
   3  -2  11        2.75        3.12      0.64 o 
  -4  -1  11       13.13       12.54      1.08 o 
  -3  -1  11      113.39      109.85      4.76 o 
  -2  -1  11        1.99        2.08      0.42 o 
  -1  -1  11       33.33       32.54      1.55 o 
   0  -1  11       17.36       18.11      0.83 o 
   1  -1  11       29.90       31.26      1.03 o 
   2  -1  11        1.85        1.81      0.36 o 
   3  -1  11        1.07        1.03      0.45 o 
  -4   0  11        4.00        3.09      0.65 o 
  -3   0  11        0.01       -0.12      0.26 o 
  -2   0  11       10.29        9.76      0.92 o 
  -1   0  11        0.09        0.28      0.31 o 
   0   0  11       11.47       11.46      0.64 o 
   1   0  11       21.70       20.70      0.85 o 
   2   0  11        1.04        1.21      0.34 o 
   3   0  11        0.01        0.29      0.32 o 
  -4   1  11        0.04       -0.18      0.36 o 
  -3   1  11        0.39        0.18      0.29 o 
  -2   1  11        3.11        4.69      0.74 o 
  -1   1  11        1.56        2.34      0.40 o 
   0   1  11       60.14       60.89      1.55 o 
   1   1  11       14.89       14.59      1.21 o 
   2   1  11        3.33        3.89      0.71 o 
  -3   2  11       32.84       32.15      1.68 o 
  -2   2  11       26.62       31.48      1.64 o 
  -1   2  11        0.02       -0.01      0.27 o 
   0   2  11       33.90       36.77      2.35 o 
   1   2  11        2.88        4.19      0.72 o 
  -2   3  11        0.01        0.37      0.25 o 
  -1   3  11        2.95        3.61      0.40 o 
   0   3  11        0.21        0.26      0.25 o 
  -1  -4  12        9.30        8.93      0.91 o 
   0  -4  12       13.63       11.43      1.01 o 
   1  -4  12       15.89       15.67      1.13 o 
  -2  -3  12        7.65        7.74      0.60 o 
  -1  -3  12        0.31        0.56      0.46 o 
   0  -3  12      129.06      133.83      3.83 o 
   1  -3  12      106.66      105.30      2.23 o 
   2  -3  12        3.22        3.37      0.45 o 
  -2  -2  12       14.60       13.86      1.06 o 
  -1  -2  12        9.12        9.40      0.92 o 
   0  -2  12        4.77        3.90      0.68 o 
   1  -2  12        1.36        1.69      0.37 o 
   2  -2  12        6.34        8.52      0.84 o 
  -2  -1  12        0.01        0.25      0.30 o 
  -1  -1  12        0.04        0.00      0.36 o 
   0  -1  12       21.50       24.17      1.96 o 
   1  -1  12        6.41        7.19      1.02 o 
  -2   0  12        0.10        0.01      0.42 o 
  -1   0  12        1.60        1.55      0.59 o 
   0   0  12        0.09       -0.03      0.27 o 
   1   0  12       25.93       28.36      1.51 o 
  -1   1  12        1.96        3.36      0.67 o 
                                                 
